# Supplementary material for: Identifying neutrophil-associated subtypes in ulcerative colitis and confirming neutrophils promote colitis-associated colorectal cancer
Source: Front Immunol. 2023 Feb 10;14:1095098. doi: 10.3389/fimmu.2023.1095098 (PMC9950623; doi:10.3389/fimmu.2023.1095098)
Supplement: Supplementary file 2 [file Table_1.xlsx]

## Sheet: Table S1
Table S1: Summary information of selected dataset
DatasetID	Platform	Samples			Experiment type
		Total	Healthy	UC
GSE87473	GPL13158	127	21	106	RNA-seq
GSE92415	GPL13158	108	21	87	RNA-seq
GSE206285	GPL13158	568	18	550	RNA-seq

## Sheet: Table S2
Table S2: The primer sequences for qRT-PCR.
Gene	Primer Sequence
β-actin	F: 5'-TTCAACACCCCAGCCATG-3'
	R: 5'-CCTCGTAGATGGGCACAGT-3'
Il-6	F: 5'-CCACTCCCAACAGACCTGTCTA-3'
	R: 5'-CTGCAAGCCAGTTTGGTAGCATC-3'
Tnf-α	F: 5'-GGTGCCTATGTCTCAGCCTCTT-3'
	R: 5'-GCCATAGAACTGATGAGAGGGAG-3'
Aqp9	F: 5'-TGGTGTCTACCATGTTCCTCC-3'
	R: 5'-AACCAGAGTTGAGTCCGAGAG -3'
Fcgr3b	F: 5'-CAGAATGCACACTCTGGAAGC-3'
	R: 5'-GGGTCCCTTCGCACATCAG-3'
Gpr109b	F: 5'-GTTGCCTTCAAGGGTTGCTG-3'
	R: 5'-CTCCAGCTTGCACTCCTGAA-3'
Prok2	F: 5'-GCCCCGCTACTGCTACTTC -3'
	R: 5'-CCGCACTGAGAGTCCTTGTC-3'

## Sheet: Table S3
Table S3: The 65 DEGs in UC and controls
id	logFC	AveExpr	t	P.Value	adj.P.Val	B
LOC389023	-2.76743	3.92383	-29.3825	1.77744e-129	3.54047e-125	284.627
CDKN2BAS	-2.02143	4.00676	-25.0431	8.98051e-103	5.96276e-99	223.567
TIMP1	2.07458	10.736	21.7855	4.64584e-83	1.32201e-79	178.473
UGT2A3	-2.74556	4.2754	-19.3682	6.94063e-69	5.53001e-66	146.049
CXCL1	3.33322	9.96807	19.0899	2.74138e-67	1.76147e-64	142.397
PI3	2.2024	11.6977	18.4708	9.06277e-64	4.10276e-61	134.348
DUOX2	3.66348	9.74523	18.0597	1.85834e-61	7.11853e-59	129.06
CLDN8	-4.08464	4.82208	-17.8492	2.78229e-60	1.00764e-57	126.373
CCL11	2.22407	9.45534	17.6423	3.92191e-59	1.30201e-56	123.745
FLJ32063	-2.22913	5.11864	-17.6219	5.08662e-59	1.62492e-56	123.487
AQP8	-3.6672	6.39851	-17.1431	2.19937e-56	5.54548e-54	117.459
CHI3L1	2.83018	7.4753	17.0585	6.37501e-56	1.52993e-53	116.403
DUOXA2	3.12054	9.28511	17.049	7.19166e-56	1.70536e-53	116.283
CCL2	2.02162	9.87917	17.043	7.74601e-56	1.7941e-53	116.209
SLC6A14	3.48166	7.9542	17.0348	8.58731e-56	1.9661e-53	116.107
TRPM6	-2.35935	5.12691	-16.8889	5.35152e-55	1.18441e-52	114.29
S100A8	4.00745	9.34988	16.5061	6.25907e-53	1.2344e-50	109.562
SLC26A2	-3.2591	7.58479	-16.1782	3.5475e-51	6.09161e-49	105.554
ABCG2	-2.41641	6.39529	-16.1444	5.37112e-51	9.14422e-49	105.142
OLFM4	2.21587	11.9462	15.8998	1.05885e-49	1.56232e-47	102.182
MMP12	2.3973	10.2316	15.8856	1.25904e-49	1.83056e-47	102.01
LCN2	2.40895	11.4727	15.6971	1.23143e-48	1.52353e-46	99.7468
HMGCS2	-2.66477	6.13098	-15.666	1.79311e-48	2.16466e-46	99.3738
MGC29506	2.0606	9.18981	15.6495	2.18689e-48	2.60843e-46	99.1768
MMP3	3.98559	8.9927	15.5999	3.97337e-48	4.42154e-46	98.5841
DHRS11	-2.00866	6.47133	-15.2216	3.64602e-46	3.42571e-44	94.0988
MMP9	2.26664	8.36638	15.12	1.21379e-45	1.0842e-43	92.9053
SLC30A10	-2.42605	4.68164	-14.4637	2.58961e-42	1.6857e-40	85.2995
PCK1	-3.59139	6.43962	-14.4095	4.83542e-42	3.05768e-40	84.68
TNIP3	3.32267	6.97294	14.2759	2.23963e-41	1.30442e-39	83.1593
FGR	2.06682	7.21115	14.0145	4.38738e-40	2.29376e-38	80.2085
S100A9	2.62799	8.6647	13.9206	1.2677e-39	6.39276e-38	79.1561
CXCL9	2.23513	8.01021	13.6186	3.73049e-38	1.64034e-36	75.8024
CHP2	-2.48701	7.35213	-13.5148	1.18181e-37	4.90425e-36	74.659
IL1B	2.79166	8.69711	13.464	2.07194e-37	8.46455e-36	74.1024
IDO1	2.64441	7.90754	13.3076	1.15803e-36	4.36871e-35	72.3963
MT1M	-2.38487	6.77893	-13.1769	4.83655e-36	1.72342e-34	70.9793
CWH43	-2.28719	5.48696	-13.1752	4.9266e-36	1.75237e-34	70.961
MMP10	2.37522	6.6459	12.9374	6.47582e-35	2.05401e-33	68.4077
MMP1	3.02106	8.81537	12.6647	1.19761e-33	3.37031e-32	65.5166
OSTalpha	-2.01631	5.57634	-12.5597	3.64322e-33	9.81993e-32	64.4143
DMBT1	2.30334	10.3017	12.4486	1.17455e-32	3.03449e-31	63.2545
SERPINA3	2.42951	7.30015	12.3915	2.13783e-32	5.32959e-31	62.6612
BCL2A1	2.29038	7.74819	11.9467	2.12976e-30	4.51306e-29	58.1038
LOC100288985	2.87845	7.64637	11.9273	2.59383e-30	5.43857e-29	57.9087
ADH1C	-2.42207	8.18884	-11.864	4.94441e-30	1.00806e-28	57.2699
FCGR3B	2.5677	6.18433	11.8249	7.35346e-30	1.47804e-28	56.8769
IL8	2.60823	7.71964	11.7693	1.29111e-29	2.53876e-28	56.3196
CXCL6	2.32244	6.37464	11.6585	3.94591e-29	7.46425e-28	55.2136
DEFB4A	3.68629	7.79219	11.5435	1.24738e-28	2.27532e-27	54.0744
GUCA2B	-2.30654	6.90448	-11.4276	3.94713e-28	6.92713e-27	52.9343
TCN1	2.14369	6.3004	10.9862	2.94381e-26	4.42884e-25	48.6682
CXCL11	2.16954	5.52342	10.8859	7.70831e-26	1.11829e-24	47.7162
GPR109B	2.78183	6.39071	10.7352	3.23599e-25	4.40585e-24	46.2976
GUCA2A	-2.1891	9.72718	-10.5356	2.1146e-24	2.69486e-23	44.4418
GREM1	2.28123	8.08149	10.4315	5.56824e-24	6.82967e-23	43.4849
REG1A	3.21201	9.94987	10.3961	7.72883e-24	9.36439e-23	43.1609
PROK2	2.37808	5.23486	9.87945	8.39873e-22	8.4921e-21	38.5298
IL13RA2	2.12194	5.89398	9.80284	1.65736e-21	1.64243e-20	37.8587
AQP9	2.3333	5.43341	9.75251	2.5845e-21	2.51125e-20	37.4201
S100A12	2.15124	5.93102	9.05927	9.80277e-19	7.74232e-18	31.5626
DEFA6	2.6208	8.30086	9.04344	1.11818e-18	8.79664e-18	31.4329
DEFA5	2.81419	8.84643	8.57203	5.17123e-17	3.53486e-16	27.6566
MS4A12	-2.01393	8.68409	-8.46218	1.23389e-16	8.14648e-16	26.8007
REG1B	2.77809	7.48307	7.75437	2.68561e-14	1.4636e-13	21.51

## Sheet: Table S4
Table S4: Relative Fractions of immune cells by the CIBERSORT algorithm
Mixture	B cells naive	B cells memory	Plasma cells	T cells CD8	T cells CD4 naive	T cells CD4 memory resting	T cells CD4 memory activated	T cells follicular helper	T cells regulatory (Tregs)	T cells gamma delta	NK cells resting	NK cells activated	Monocytes	Macrophages M0	Macrophages M1	Macrophages M2	Dendritic cells resting	Dendritic cells activated	Mast cells resting	Mast cells activated	Eosinophils	Neutrophils
GSM6249827_con	0	0.277032	0.0740811	0.112103	0.015428	0.137708	0.0190048	0.0505747	0	0	0.0357145	0	0.0557263	0.0219827	0.0337007	0.0192189	0.0554236	0	0.0295028	0.0601597	0.00263909	0
GSM6249828_con	0	0.0905419	0.393408	0.06684	0	0.171798	0	0.0383227	0	0	0.00280358	0.00201962	0	0	0.00376818	0.108454	0.012848	0	0.103785	0.00541135	0	0
GSM6249829_con	0	0.173124	0.115429	0.0572725	0	0.0426251	0	0.0367318	0.0756186	0.0299159	0.0531397	0	0.0500386	0	0.0140316	0.0976852	0.0257451	0	0	0.228643	0	0
GSM6249830_con	0	0.205835	0.220078	0.0723461	0	0.155324	0	0.0471929	0.0065763	0.011578	0.0490149	0	0.0111556	0	0.0622863	0.080468	0.0173104	0	0.00224312	0.0585913	0	0
GSM6249831_con	0.00141169	0.154198	0.137803	0.0983784	0	0.288072	0	0.0254128	0	0.0228946	0.0256431	0	0	0	0.00840899	0.10551	0.0402282	0.00640959	0.0719418	0.0136869	0	0
GSM6249832_con	0.0466392	0	0.158419	0.0821751	0	0.177762	0	0.0363717	0	0.0188022	0.0895569	0	0	0	0.0304778	0.0938136	0.103944	0	0.0483363	0.113702	0	0
GSM6249833_con	0	0.30735	0.0288849	0.0317776	0.0896968	0.161765	0.090986	0.0471399	0	0.0902163	0.0067165	0	0	0.0370617	0.0233061	0.0485189	0	0.0210759	0	0.0155041	0	0
GSM6249834_con	0.114552	0	0.296405	0.116967	0	0.207193	0	0.0207933	0	0	0.0167428	0	0.0139106	0	0.0361216	0.0894487	0.0303023	0	0.0415764	0.0159874	0	0
GSM6249835_con	0	0.25045	0.114848	0.0157617	0	0.253386	0.0162414	0.0560969	0	0.100658	0	0	0	0	0.0264008	0.105992	0.0359504	0	0.0202054	0.00223707	0.00177325	0
GSM6249836_con	0	0	0.29635	0	0	0.247491	0	0	0.0207499	0.0194866	0.0209828	0.0243671	0.0258607	0	0	0.0962269	0.116656	0.00226767	0.106914	0.0226475	0	0
GSM6249837_con	0.0889574	0.0850476	0.086638	0.139614	0	0.236888	0	0.0718956	0	0	0.0248373	0	0.00845642	0	0	0.0981308	0.0217511	0.0252409	0.00149126	0.111052	0	0
GSM6249838_con	0	0.0536369	0.109536	0.113019	0	0.18656	0	0.093436	0.0436515	0.00771655	0.029388	0	0.0292658	0	0	0.198741	0	0.0174976	0	0.117551	0	0
GSM6249839_con	0	0.116501	0.098148	0.0524377	0	0.190799	0	0.114738	0	0.0242679	0.0477915	0.011329	0.0596831	0	0.0024972	0.135414	0	0.0066092	0.1373	0	0.00248419	0
GSM6249840_con	0	0.0448269	0.147629	0	0	0.276764	0	0	0.000849807	0.059448	0.0581471	0	0	0	0.00376026	0.152463	0.116575	0	0.0860994	0.0534372	0	0
GSM6249841_con	0	0.0249888	0.305133	0.0512366	0	0.119279	0	0.0227326	0.0570017	0.027079	0.00797862	0	0.00672465	0	0.0455223	0.148306	0.0256854	0	0	0.158333	0	0
GSM6249842_con	0	0.140469	0.0869979	0.0825068	0	0.139932	0	0.0475014	0.0161996	0.0554088	0	0.0689827	0.0170649	0	0.0148297	0.193948	0	0	0.136159	0	0	0
GSM6249843_con	0.0393162	0.11837	0.0791819	0.0958299	0	0.369642	0	0.0132644	0	0.0151297	0	0.0265607	0.00405169	0	0.00623758	0.0876912	0.0831112	0.0047526	0.0533379	0.00352236	0	0
GSM6249844_con	0.0166122	0.120332	0.0669872	0.174038	0	0.252085	0	0.0382189	0	0.0377393	0	0	0	0.0259708	0.0498669	0.101001	0.0101508	0.0146614	0.0666537	0.0256828	0	0
GSM2332098_con	0	0.0800849	0.40034	0.110364	0	0.0469657	0	0.0446406	0.0189589	0.0282022	0	0.00818168	0.0176085	0.0175297	0.0225695	0.0886024	0.0158471	0	0.0968792	0.00275944	0.000466542	0
GSM2332099_con	0	0.125412	0.133029	0.150862	0	0.101391	0	0.031744	0	0.094126	0	0	0	0	0.0373124	0.139351	0.053127	0	0.119222	0.00344497	0.0109792	0
GSM2332100_con	0	0.0237086	0.443945	0.126363	0	0.111183	0.0530652	0	0	0.00459369	0.0473754	0	0.0125623	0	0.0292206	0.0800822	0.0402955	0	0.0157744	0.0118314	0	0
GSM2332101_con	0	0.0586262	0.4412	0.067362	0.0144688	0.0470985	0	0	0.0415961	0.0638423	0.0105333	0	0.00112359	0.0132334	0.0255496	0.125285	0.0327369	0	0.00319159	0.0541524	0	0
GSM2332102_con	0	0	0.509713	0.0783521	0	0.1203	0	0.0462628	0	0.010694	0	0	0.0375842	0	0.00628832	0.0506035	0.0152294	0.00177974	0.0705573	0.0526354	0	0
GSM2332103_con	0	0.0135515	0.488569	0.114412	0	0.0710231	0	0	0.0281121	0	0.0185362	0.0120281	0	0	0.0216877	0.0885099	0.0485386	0	0.086625	0.00700578	0.00140043	0
GSM2332104_con	0	0.142177	0.355041	0.0860683	0	0.0858505	0	0.00461886	0.0780258	0	0	0.0175304	0.00637151	0.00564954	0.00872881	0.0902668	0.0516142	0.00417642	0.0638803	0	0	0
GSM2332105_con	0.0495017	0.0177086	0.453771	0.0788746	0	0.0585756	0	0.0874853	0	0.0261938	0	0	0	0.000659978	0.0151727	0.107431	0.0314679	0.00173914	0.0501318	0.0212872	0	0
GSM2332106_con	0	0.0767794	0.447556	0.0634442	0.0779996	0.0362995	0	0.0124821	0.00880381	0	0.022164	0	0	0.0188381	0.00404491	0.129753	0.0247091	0.00633537	0.0571207	0.0136694	0	0
GSM2332107_con	0	0.0933193	0.349798	0.0552352	0	0.118786	0	0.0365241	0.0115668	0	0.0112476	0.00820092	0	0	0.0246288	0.0820491	0.100515	0.00377878	0.0944672	0.0098833	0	0
GSM2332108_con	0	0.083971	0.278723	0.0553692	0	0.125737	0.00688395	0.0865558	0	0.0531255	0.0194092	0	0	0	0.0529461	0.105757	0.0327746	0.0146443	0.0612368	0.0100181	0.00977906	0.00306977
GSM2332109_con	0	0.122526	0.221839	0.0754769	0	0.159277	0	0.108478	0	0	0	0.0137504	0	0	0.0389895	0.149987	0.0084257	0	0.10125	0	0	0
GSM2332110_con	0	0.0383136	0.468578	0.0038952	0	0.0858481	0	0.0394569	0.00981925	0.0695879	0.00635213	0.00473244	0.00382024	0.0214818	0.00496551	0.104593	0.0291381	0.0245179	0.0587819	0.0261177	0	0
GSM2332111_con	0	0.188961	0.237825	0	0.0357681	0.0379209	0.0210048	0.0989083	0	0.167319	0	0.0084866	0	0	0.0284599	0.0840229	0.0224254	0	0.068898	0	0	0
GSM2332112_con	0	0.187983	0.264476	0.0670336	0.011832	0.0506811	0	0.0170278	0	0	0.0444984	0	0.000222509	0	0	0.198358	0	0.0392459	0.0210476	0.0975937	0	0
GSM2332113_con	0	0.0540571	0.257063	0.113056	0	0.152612	0	0.0255311	0	0.0391921	0.0178639	0	0	0.00963778	0.014357	0.162747	0.0124788	0.0175143	0.117256	0.00663426	0	0
GSM2332114_con	0	0.172378	0.247288	0.0687173	0	0.0412513	0	0	0.0632968	0.0141654	0	0.018467	0	0	0.00725616	0.171342	0.0294762	0.0123914	0.153971	0	0	0
GSM2332115_con	0	0.0791941	0.27859	0.115735	0	0.0400422	0	0.0860978	0.0362032	0	0	0.0386017	0	0.00240267	0.043939	0.0470403	0.0924463	0	0.138464	0	0	0.00124367
GSM2332116_con	0	0.101736	0.368216	0.0351919	0	0.119986	0	0.0260321	0	0.0627758	0	0	0	0	0.0265689	0.104768	0.0530119	0	0.0587781	0.0200572	0.0228789	0
GSM2332117_con	0	0.0976429	0.457923	0.0826282	0	0.0462922	0	0.037534	0.00379391	0	0.0218431	0	0.0012797	0	0.0248112	0.0948399	0.0118607	0.00766655	0.111885	0	0	0
GSM2332118_con	0	0.135612	0.236781	0.126658	0	0.13968	0	0.00272423	0.027319	0.0598028	0.0197871	0	0.0135312	0	0.0224818	0.10772	0.0276742	0	0.0375538	0.0426743	0	0
GSM2429455_con	0	0.0476089	0.424572	0.114589	0	0.0460297	0	0.0182381	0.0247423	0	0	0.0202274	0	0.0097531	0.00794495	0.106949	0.0525458	0.00902406	0.111218	0	0.00655767	0
GSM2429456_con	0	0.134391	0.112581	0.138159	0	0.0611453	0.00656797	0.0285644	0.00865865	0.0868084	0.00543678	0	0	0.0132077	0.0459333	0.132462	0.066837	0	0.149614	0	0.00963303	0
GSM2429457_con	0	0.0244337	0.43362	0.125534	0	0.112913	0.0397103	0	0	0	0.0771207	0	0.0157418	0	0.0279858	0.057085	0.0524032	0	0	0.0334531	0	0
GSM2429458_con	0	0.0980893	0.40539	0.0637365	0	0.0613045	0	0	0.031613	0.0322237	0.0194711	0	0	0.0213389	0.0217633	0.144415	0.0170413	0	0.047636	0.0359773	0	0
GSM2429459_con	0.0558674	0	0.460682	0.121644	0	0.061162	0	0.0224057	0.0685273	0	0.00801055	0	0	0	0.0145722	0.0302041	0	0	0.0512166	0.105708	0	0
GSM2429460_con	0	0.00621663	0.480848	0.07033	0.0357237	0.0712637	0	0	0.0382741	0	0.0230316	0.04254	0.00723815	0.0131365	0.0230683	0.0711818	0.0420411	0	0.0751068	0	0	0
GSM2429461_con	0	0.0712978	0.39566	0.0505526	0	0.117238	0	0	0.0706091	0	0	0.0283559	0	0	0.018136	0.109368	0.0842248	0	0.0444592	0.0079167	0	0.00218226
GSM2429462_con	0.0482726	0.0447303	0.412625	0.0408629	0	0.087242	0	0.107205	0.023574	0.00998306	0.0069328	0	0	0.0363313	0.0140496	0.0761249	0.0377219	0	0.051033	0.00331083	0	0
GSM2429463_con	0	0.0314957	0.476659	0.08328	0.101332	0.013969	0	0	0.0298962	0	0.0278272	0	0	0.0344131	0.00853197	0.127163	0.0118393	0	0.0376091	0.0159841	0	0
GSM2429464_con	0	0.0218899	0.392982	0.0155217	0.0171399	0.1276	0	0.0129132	0.01944	0	0.0247017	0.0292592	0.0107248	0.0217149	0.0271136	0.071599	0.081908	0	0.125492	0	0	0
GSM2429465_con	0	0.0951153	0.259063	0.0569862	0	0.170126	0	0.0619053	0	0.00959784	0.0260309	0	0.00292669	0.00432492	0.0637436	0.0985249	0.0630512	0.0143679	0.0692792	0	0.00495669	0
GSM2429466_con	0	0.153934	0.161345	0.0473486	0.000305094	0.22686	0	0.0702239	0	0	0.0073057	0.0467816	0	0.00753097	0.0443543	0.111939	0.0283059	0	0.093765	0	0	0
GSM2429467_con	0.01701	0.013451	0.46075	0.00489667	0	0.0760604	0	0.0435628	0.0321062	0.0423909	0.0109324	0.0149065	0.017009	0.0439283	0.0144291	0.0731117	0.0454833	0.00375529	0.0563226	0.029894	0	0
GSM2429468_con	0	0.204789	0.206546	0.0555016	0.0183226	0	0.0249503	0.130773	0	0.121955	0	0	0	0.024254	0.0397513	0.0588492	0.0237063	0	0.0906014	0	0	0
GSM2429469_con	0	0.205958	0.217446	0.0484246	0.0387607	0	0	0.0318005	0.0168217	0	0.0501967	0	0.018095	0	0.012209	0.197699	0.0115696	0.0109571	0.0331599	0.106903	0	0
GSM2429470_con	0	0.0494962	0.227753	0.102579	0	0.18313	0	0.032692	0	0.0197487	0.0237391	0.00979866	0	0	0.0270921	0.193827	0.0125375	0	0.117606	0	0	0
GSM2429471_con	0	0.178455	0.212351	0.0626215	0	0.0598047	0	0	0.0592695	0.0128488	0.0129468	0.00458731	0.0134761	0	0.0185637	0.16145	0.0655559	0	0.13807	0	0	0
GSM2429472_con	0	0.0742158	0.245907	0.0735493	0	0.0870984	0	0.080486	0.0332439	0	0	0.0634225	0.00253856	0.0263598	0.0484389	0.0233013	0.0917333	0	0.149705	0	0	0
GSM2429473_con	0	0.113855	0.381725	0.0193593	0	0.0918797	0	0.0291622	0	0.0669901	0	0.00103135	0.00286501	0.00361929	0.0375915	0.0767824	0.0994503	0	0.039274	0.0205147	0.0159	0
GSM2429474_con	0.059411	0	0.526074	0.129278	0	0.0459417	0	0.00243969	0.0214581	0	0	0	0.000644497	0	0.0159515	0.060584	0.0204443	0	0.0931417	0.024539	0	9.25e-05
GSM2429475_con	0	0.156325	0.222	0.14478	0	0.115898	0	0.0094741	0.0370197	0.025133	0.0412335	0	0.0246778	0.00731501	0.018839	0.0822691	0.0183763	0	0.0735917	0.0230675	0	0
GSM6249277_treat	0	0.137656	0.282482	0.0667767	0	0.034014	0	0.101415	0.0102713	0.0678691	0	0	0	0.11985	0.0520825	0.0434059	0.0057024	0	0.0573029	0.0211723	0	0
GSM6249278_treat	0	0.0371926	0.128178	0	0.0317088	0.0505582	0.0417683	0.00585846	0	0.00892291	0.0668684	0	0.0383725	0.091428	0.15385	0	0.00104746	0	0	0.103294	0	0.240953
GSM6249279_treat	0	0.082295	0.40994	0.0663886	0.00575469	0	0	0.0459969	0.0395939	0.0303287	0.0232214	0	0	0.0196215	0.0220634	0.034419	0.0544433	0	0.0215593	0.0864063	0.0579679	0
GSM6249280_treat	0	0.112428	0.317649	0.0893064	0	0.0307918	0	0.0306435	0	0.0692522	0.0186612	0	0	0.0476526	0.0366334	0.0844684	0.0320659	0	0.0656496	0.0312391	0.0335587	0
GSM6249281_treat	0	0.140357	0.20902	0.126464	0	0.0244973	0.0207903	0.0337247	0.00336161	0.0549104	0.00739091	0	0	0.013427	0.0590141	0.139329	0.0275993	0	0.0530237	0.0680333	0.0190561	0
GSM6249282_treat	0	0.0151925	0.369423	0.109481	0	0.10133	0.0316009	0	0	0	0.0171967	0	0.000425248	0.0491094	0.105234	0.0508117	0.0458205	0	0.0287676	0.00798311	0.00584989	0.0617754
GSM6249283_treat	0	0.143785	0.21187	0.0780764	0.029036	0	0	0.106342	0	0	0.0145803	0	0.060055	0.0209449	0.191166	0.0366623	0.0325535	0	0	0.0749281	0	0
GSM6249284_treat	0	0.0852182	0.351443	0.0896455	0	0.0953185	0	0.0226602	0.00265719	0.0584438	0.0203159	0	0.00964003	0.00697222	0.0576323	0.0521227	0.0536122	0	0.0220777	0.0577844	0.0144558	0
GSM6249285_treat	0.0201927	0.127356	0.288706	0.0794206	0.0444385	0	0.0539592	0.0452098	0	0.0589325	0.00339066	0	0	0.0751393	0.0412538	0.0635547	0.00736451	0	0.0910812	0	0	0
GSM6249286_treat	0.0213926	0.105591	0.270078	0.0826329	0.0380178	0	0.0111	0.0932971	0.0180146	0.104101	0	0	0	0.0591809	0.0143469	0.06517	0.00487069	0.0113411	0.0342006	0.0318039	0.0289195	0.0059401
GSM6249287_treat	0	0.168903	0.203738	0.0734967	0.00385846	0	0.0500148	0.121053	0	0.0883889	0	0	0	0.0692066	0.0922498	0.0288013	0	0.0294955	0.00330981	0.0114178	0	0.0560666
GSM6249288_treat	0	0.109547	0.311263	0.0861727	0	0.0715551	0.0432352	0.0209663	0	0.0509483	0.0299788	0	0	0.0402762	0.0923276	0.0603933	0.0324085	0	0	0.0509278	0	0
GSM6249289_treat	0.117722	0	0.368412	0	0.0412485	0.110753	0	0	0.062174	0	0.0846138	0	0.0308173	0.00358712	0	0.000727658	0.079643	0	0	0.100301	0	0
GSM6249290_treat	0	0.0694521	0.319639	0.0137518	0	0.102325	0	0.0237414	0.0248573	0.0244168	0.0332666	0	0.00513856	0.107007	0.0958592	0.0890425	0.0225889	0	0	0.0689137	0	0
GSM6249291_treat	0.0674448	0.159288	0.175384	0.0851785	0	0.0510467	0.0189746	0.130951	0.0028331	0.0341534	0	0	0	0.0832319	0.0136226	0.0646676	0.00355676	0.0432945	0.02524	0.0411329	0	0
GSM6249292_treat	0.0353696	0.0985961	0.145474	0.12123	0	0	0.0519332	0.109016	0.00170572	0.105275	0	0	0	0.113097	0.0750656	0.047968	0.00952553	0.00182113	0.0653807	0.0185421	0	0
GSM6249293_treat	0	0.101212	0.285584	0.0615145	0.0184814	0.0494082	0.0410357	0	0	0.0478504	0.022209	0	0	0.122524	0.0456221	0.0330811	0.00326051	0.00799962	0.0450394	0.0417513	0	0.0734267
GSM6249294_treat	0	0.137802	0.237375	0.0179306	0	0.0711083	0.0382625	0.044405	0	0.0502125	0.0411309	0	0.01971	0.0124602	0.0876876	0.100843	0.023845	0	0	0.115504	0	0.00172291
GSM6249295_treat	0	0.0576901	0.322361	0.0606245	0	0.0825979	0.0209485	0.0511668	0.00890727	0.0241124	0.0316776	0	0	0.104267	0.0612273	0.0684172	0.00680902	0	0	0.0955775	0	0.00361561
GSM6249296_treat	0.0122219	0.108321	0.215826	0.0448385	0.021983	0.032444	0.0416584	0.0488129	0.0131833	0.0465009	0.0126872	0	0	0.18551	0.0799466	0.0235897	0	0.0507413	0.052589	0	0	0.00914636
GSM6249297_treat	0	0.257083	0.240754	0.100827	0	0.0157725	0.0117613	0.0654609	0	0.0347872	0	0	0	0.123857	0.0662066	0.0179487	0	0.00870034	0	0.0512834	0	0.00555826
GSM6249298_treat	0	0.254956	0.210525	0.0696212	0.0289107	0.0105853	0.0578285	0.0954608	0.00494658	0.0328202	0.0147517	0	0	0.0826868	0.0237113	0.0530028	0	0.022921	0.037265	6.69e-06	0	0
GSM6249299_treat	0	0.0678585	0.376069	0.0406927	0.0168936	0.0245258	0.0251212	0.00800525	0	0	0.0256124	0.00781167	0.0114589	0.0799966	0.0654502	0.0142107	0.0440478	0.0146115	0	0.0703699	0	0.107264
GSM6249300_treat	0	0.239056	0.185118	0.120089	0.00665092	0.00776588	0.109998	0.0163241	0	0.103432	0	0	0	0.0999354	0.0332466	0.0112685	0	0.0326629	0.0240434	0	0	0.0104096
GSM6249301_treat	0	0.0226589	0.383125	0.0788369	0	0.030855	0.00993843	0.0756772	0	0.088389	0	0	0.00890359	0.0346596	0.059407	0.0481063	0.0314909	0	0.0467457	0.054697	0	0.0265094
GSM6249302_treat	0	0.267435	0.224737	0.0134177	0	0.0924199	0.038436	0.0354985	0	0.0337509	0.0266087	0	0	0.111548	0.0265463	0.0185452	0	0.0462878	0	0.049547	0	0.0152218
GSM6249303_treat	0	0.149204	0.294299	0.0505892	0	0.0853306	0	0.0887949	0	0.0236419	0.0313137	0	0.000475748	0.0775043	0.00957737	0.0484559	0.00199907	0.0422644	0.00153407	0.0950167	0	0
GSM6249304_treat	0	0.12817	0.370826	0.0282205	0	0.0753265	0.013604	0.017948	0	0.00588926	0.0158249	0	0.00179039	0.107068	0.0897031	0.0197212	0.00307932	0.00520203	0.0367378	0.0108626	0	0.0700259
GSM6249305_treat	0	0.206043	0.168742	0.0410641	0.0116039	0.0288448	0.0396245	0.0374665	0	0.0306138	0.0143523	0	0	0.134841	0.195591	0	0	0	0.0258824	0.0311249	0	0.0342058
GSM6249306_treat	0	0.103021	0.189633	0.0512017	0	0.0264797	0.0428248	0.116897	0	0.0252145	0	0.00480429	0.00722489	0.0193042	0.115999	0.0146049	0	0.0209852	0	0.1241	0	0.137707
GSM6249307_treat	0	0.172087	0.410065	0.0651959	0	0.0198241	0	0.00609286	0.0483546	0.0186945	0.0153619	0	0.0354182	0.0284011	0.0229894	0.0453533	0.0254341	0.00315583	0	0.0835727	0	0
GSM6249308_treat	0	0.0457912	0.329804	0.0287403	0	0.0225783	0.012873	0.013564	0	0.0484423	0.031991	0	0	0.110195	0.02942	0.0341491	0.00677935	0.00582834	0	0.150209	0	0.129635
GSM6249309_treat	0	0.0253652	0.375857	0.0576689	0	0.219641	0	0.0389416	0	0.00761547	0.0160624	0	0	0	0.00186431	0.0912059	0.045121	0	0.0569308	0.0449588	0.0187667	0
GSM6249310_treat	0	0.108946	0.230001	0.150109	0	0	0.0586725	0.0961566	0	0.0563547	0	0	0	0.0603755	0.0379392	0.0494229	0.000376429	0.00639237	0.0941435	0.0355957	0	0.0155158
GSM6249311_treat	0.0831769	0.056474	0.153174	0.109815	0	0.00473624	0.034004	0.0922836	0.026092	0.155029	0.0113538	0	0	0.100861	0.0393125	0.0307954	0	0	0	0.102892	0	0
GSM6249312_treat	0	0.124518	0.369148	0.034526	0	0.06186	0.0347328	0.0377925	0	0.00534723	0.0351383	0	0.010513	0.0402224	0.0627351	0.0437242	0.0137254	0	0	0.100814	0.0102948	0.0149086
GSM6249313_treat	0	0.102425	0.26518	0.0114275	0	0.0953468	0.0151959	0.0324902	0	0.00203592	0.0944651	0	0.0012813	0.167837	0.0256186	0.0227469	0	0.00234861	0	0.11515	0	0.0464516
GSM6249314_treat	0	0.147445	0.449482	0	0	0.0474849	0.00205781	0.0361987	0	0.0370258	0.0232866	0	0.000107429	0.0381158	0	0.00953965	0.0212712	0.0327693	0	0.110203	0	0.0450125
GSM6249315_treat	0.0049584	0.0876282	0.158466	0.0360853	0	0.0462032	0.0272051	0.0612695	0	0	0.000127431	0.0329744	0.0188236	0.0256602	0.0414396	0	0.00110629	0.0297478	0	0.220361	0	0.207943
GSM6249316_treat	0	0.0530934	0.221125	0.0660421	0	0.128789	0.0312416	0.0385212	0	0	0.0238269	0	0	0.179193	0.0335576	0.0374346	0.0008238	0.0170927	0	0.0973827	0	0.0718761
GSM6249317_treat	0	0.110331	0.260698	0.0666434	0	0	0	0.0936535	0	0.153823	0	0	0	0.0431268	0.0762827	0.0393047	0.0549872	0	0.0349581	0.0226099	0.0435819	0
GSM6249318_treat	0	0.111588	0.354606	0.00895281	0	0.0829829	0.0646757	0.0659274	0	0.00924156	0.016187	0	0.0136436	0.00125775	0.0636854	0.0442228	0	0.00779741	0	0.0924163	0.0206623	0.0421539
GSM6249319_treat	0	0.0646681	0.39787	0.109215	0	0.0340853	0.0337999	0.0184271	0	0.059933	0	0	0.0189962	0.0792711	0.0335045	0.0478499	0.0105386	0.0132508	0.00814405	0.0519943	0	0.0184515
GSM6249320_treat	0	0.118809	0.359379	0.0344613	0	0.0912663	0.0376531	0.0532333	0	0	0.0233739	0	0	0.0361709	0.0844102	0.0846774	0.0196749	0	0.00823146	0.0269512	0.0141024	0.00760545
GSM6249321_treat	0	0.207434	0.287218	0.0152713	0	0.0782595	0.0396578	0.0271812	0	0.00154385	0	0.00260004	0.0135199	0.0296616	0.042723	0.0136166	0	0.0175766	0	0.0972696	0	0.126467
GSM6249322_treat	0	0.0530791	0.297626	0.028421	0.0270068	0.0803018	0	0.0271974	0.0237421	0.0141969	0.0732955	0	0	0.112253	0.0327094	0.0535132	0.0505442	0.011462	0.00300713	0.111645	0	0
GSM6249323_treat	0	0.0640385	0.0390104	0	0.0292657	0.0594383	0.0201678	0.018608	0	0.0305136	0.046977	0	0.0197095	0.0176046	0	0	0	0.101051	0	0.203697	0	0.349919
GSM6249324_treat	0	0.057234	0.390632	0.0398663	0	0	0	0.0348243	0.0947988	0.0770388	0.0441508	0	0.0243978	0	0	0.0517123	0	0.0372579	0	0.146297	0	0.00178968
GSM6249325_treat	0	0.186966	0.293539	0.0357274	0	0.0203271	0.0140087	0.0191038	0.00398726	0.0339134	0	0	0	0.230844	0.00991139	0.0108501	0	0.017883	0	0.0585046	0	0.0644345
GSM6249326_treat	0.0203816	0.344324	0.26478	0.0549135	0	0.00513373	0	0.173209	0	0	0.00525585	0	0.0074099	0.0603391	0.0303169	0	0.0100542	0	0	0.0238833	0	0
GSM6249327_treat	0	0.0625878	0.42401	0.0463682	0	0.120365	0.00902775	0.0377095	0	0.0442182	0	0	0.00367465	0.0616316	0.105643	0.0407888	0.0103	0	0	0.0243183	0	0.00935782
GSM6249328_treat	0	0.126378	0.334935	0.0765945	0	0.103716	0.00466326	0.0432056	0	0.0832966	0	0	0.00475288	0.0452326	0.0340863	0.0661218	0	0.0253854	0	0.0493109	0.00232141	0
GSM6249329_treat	0	0.0934309	0.124402	0	0.0139621	0.00541051	0	0.0277911	0.0146821	0.0585195	0.0719212	0	0	0	0.0383471	0.00801887	0.0626194	0	0	0.221673	0.00938343	0.249839
GSM6249330_treat	0	0.0669773	0.254744	0	0.0147212	0.0217553	0.0132472	0.0279691	0	0	0.0324004	0	0	0.112523	0.028191	0.0103189	0	0.0100515	0	0.124027	0	0.283074
GSM6249331_treat	0	0.0940772	0.265009	0.0445534	0	0.0179724	0.0683632	0.0368563	0	0	0	0.0145052	0.00237198	0.00337785	0.0802447	0.0167622	0.00531567	0.03105	0	0.183721	0	0.13582
GSM6249332_treat	0	0.200699	0.169588	0.0771073	0.00428735	0	0.0453556	0.0333046	0	0.044527	0.0379244	0	0.0152555	0.0460623	0.0717654	0.164211	0.0156984	0	0.0505127	0.023701	0	0
GSM6249333_treat	0	0.115113	0.142995	0.0112188	0.0394429	0	0.0444515	0.0444706	0	0.0614263	0.00555693	0	0	0.127141	0.0650067	0	0	0.0764969	0	0.0770667	0	0.189613
GSM6249334_treat	0	0.0547974	0.451825	0.0651914	0	0.00206664	0.0316127	0.022084	0	0.107819	0	0	0	0.0961038	0.0810779	0.0230601	0.0012192	0	0.000938817	0.0103821	0.00506838	0.0467542
GSM6249335_treat	0	0.063908	0.303816	0.00438277	0	0.0358551	0	0.0218407	0.0142518	0	0.0517205	0	0.0800256	0.23342	0.0117676	0	0	0.00110825	0	0.111182	0	0.0667214
GSM6249336_treat	0	0.100445	0.31367	0.0718224	0	0.0464945	0.0390615	0.0487407	0	0.103907	0	0	0	0.0817929	0.0598756	0.0456569	0.00883366	0	0.0463814	0.0333187	0	0
GSM6249337_treat	0	0.152093	0.268449	0.0541892	0.0228797	0.078293	0.0386099	0.0172172	0	0	0.0413701	0	0	0.10466	0.0105717	0.0374103	0	0.0605827	0.021965	0.0484282	0	0.0432811
GSM6249338_treat	0	0.0761443	0.140907	0	0	0.0877088	0.016989	0.0333645	0	0	0.00349641	0.00158059	0.0387035	0	0.0666098	0	0.0113851	0	0	0.357767	0	0.165344
GSM6249339_treat	0	0.135712	0.294305	0.0180672	0.00886938	0	0.0584599	0.0809352	0	0.124801	0	0	0	0.0406945	0.037656	0.0312153	0.0268171	0	0	0.0814253	0.0387271	0.0223148
GSM6249340_treat	0.00819162	0.190888	0.139195	0.0740061	0	0.159769	0	0.0405133	0	0.0565259	0	0	0	0.0301921	0.0492171	0.0437632	0.0134969	0.0166866	0	0.136228	0.015113	0.0262143
GSM6249341_treat	0	0.0721235	0.239685	0.0998523	0.00290971	0	0.0331334	0.0686998	0	0.13302	0.0147109	0	0	0.0959604	0.0764949	0.0479729	0.00735615	0.0194445	0	0.0591443	0	0.0294924
GSM6249342_treat	0.0135995	0.114993	0.367456	0.0861488	0	0.0705206	0.015739	0.109748	0	0.00416464	0.0220017	0	0.00126033	0.0639223	0.020636	0.0440795	0	0.0258272	0	0.0399036	0	0
GSM6249343_treat	0.00304003	0.0305826	0.335838	0.0158679	0	0.123754	0.00138157	0.120715	0	0	0.0217139	0	0.0018242	0.135788	0.0626888	0.0332305	0	0.0067267	0.0213551	0.0472349	0	0.0382593
GSM6249344_treat	0	0.125957	0.363161	0.0654668	0	0.056456	0.0567859	0.0224984	0	0.0345236	0.0298521	0	0	0.0308294	0.0696917	0.042636	0.0132254	0	0.0541876	0.0160839	0	0.0186446
GSM6249345_treat	0	0.108065	0.158615	0.0276711	0.0203573	0.0330943	0.0740124	0.0154169	0	0	0.0241578	0	0.0423622	0	0.0910554	0	0.0225899	0	0	0.199631	0	0.182971
GSM6249346_treat	0	0.0850865	0.306396	0.144479	0	0.00556433	0	0.024606	0.0657001	0.0261057	0	0	0	0	0.0402191	0.105981	0.0560123	0	0.0768386	0.0145549	0.0484571	0
GSM6249347_treat	0.00483346	0.148506	0.279916	0.123858	0	0.0167835	0.0289134	0.0829744	0	0.110419	0	0	0	0.036673	0.0562576	0.0410265	0.0158719	0.00882832	0	0.0397946	0	0.00534308
GSM6249348_treat	0	0.0663706	0.352679	0.0657237	0	0.106674	0.0209038	0.0467568	0	0.0200652	0.0264061	0	0.00617773	0.0998909	0.00132227	0.0414432	0	0.0185047	0	0.117538	0	0.00954393
GSM6249349_treat	0	0.0508846	0.363477	0.0620505	0	0.0102093	0.0234075	0.0320183	0.000935897	0.0514494	0	0	0.0354819	0.0718997	0.0227537	0.0406666	0	0.0136434	0	0.133015	0	0.0881073
GSM6249350_treat	0	0.114317	0.335164	0.0413876	0.0277104	0.06658	0.0284155	0.0575781	0.0382284	0	0.0334577	0	0	0.0381252	0.0294975	0.0218051	0.00703338	0.0484734	0	0.0452556	0.00683496	0.060136
GSM6249351_treat	0	0.156544	0.336886	0.065154	0.0723512	0.0249949	0.0467199	0	0.00218204	0	0.03869	0	0	0.112657	0.018007	0.0302266	0	0.0162921	0.0101587	0.0455832	0	0.0235523
GSM6249352_treat	0	0.0968693	0.301161	0.0385435	0	0.0143999	0.00497849	0.0264729	0	0.00528133	0	0.0386911	0	0.0283653	0.0385168	0.0992443	0.0572886	0.0114296	0	0.0899036	0.00381159	0.145043
GSM6249353_treat	0.000505002	0.111217	0.307184	0.0730087	0	0.0295391	0.0676615	0.0186695	0.0101897	0	0.0846462	0	0	0.154175	0.0192921	0.0418389	0	0.0136992	0.00113966	0.0489809	0	0.0182529
GSM6249354_treat	0	0.140838	0.243168	0.0475128	0	0.0927724	0.0060863	0.0254022	0	0.0644458	0	0	0.0200992	0.0700154	0.0305663	0.0487104	0.0390047	0	0	0.107234	0.0641442	0
GSM6249355_treat	0	0.0290047	0.316723	0.0394345	0.0123873	0.010567	0.0660912	0.034237	0	0.0410997	0.00111277	0	0	0.110181	0.0856186	0.0127589	0	0.0252041	0.00123174	0.0700596	0	0.144289
GSM6249356_treat	0	0.121214	0.275839	0	0	0.118925	0.0262644	0.0164623	0	0.0500491	0.0502679	0	0.016174	0.0750119	0.0529823	0.0256738	0.0212609	0	0	0.103316	0	0.0465586
GSM6249357_treat	0	0.11131	0.373706	0.156518	0	0.0937518	0.0136899	0.0103234	0	0.0302766	0	0	0	0.00566426	0.0428379	0.0840304	0.00696232	0.00313015	0.0432211	0.0232502	0	0.00132769
GSM6249358_treat	0	0.065966	0.502638	0.0556943	0.00748805	0.0838113	0.0113589	0.0180061	0	0	0.019017	0	0	0.0459804	0.028132	0.0733155	0	0.00640311	0	0.0814956	0	0.00069333
GSM6249359_treat	0	0.0828034	0.410758	0	0	0.109815	0.00582714	0.0529452	0	0.00817671	0.0426992	0	0.0108077	0.0516318	0.0720329	0.0601521	0.00949906	0	0	0.082852	0	0
GSM6249360_treat	0	0.133758	0.238422	0.0769419	0.0337748	0.138002	0.0534224	0.0442937	0	0	0.0204984	0	0.0104975	0.036752	0.0334305	0.0359682	0	0.0430057	0.0772293	0.00818557	0	0.0158185
GSM6249361_treat	0	0.14987	0.207608	0.102535	0	0.102523	0	0.0408887	0.0592658	0	0	0.015084	0.0277357	0	0.0213634	0.141751	0.00138858	0	0.129987	0	0	0
GSM6249362_treat	0	0.154526	0.259845	0.0850545	0	0	0.0581267	0.0559286	0	0.126794	0	0	0	0.0724319	0.0870084	0.025816	0.00875991	0.019123	0.000484969	0.0318964	0	0.0142047
GSM6249363_treat	0	0.15806	0.407365	0.0845612	0.0208171	0	0.0155142	0.0684826	0.000692948	0.0451151	0	0	0	0.0794656	0.0310393	0.0323394	0	0	0.0262621	0.0227719	0	0.00751336
GSM6249364_treat	0.025988	0.109914	0.290292	0.104838	0	0	0.0526422	0.0677973	0	0.0954458	0	0	0	0.139524	0.075111	0.0103313	0	0	0.00495875	0.0074921	0	0.0156652
GSM6249365_treat	0	0.144355	0.243029	0.0789172	0	0.0964269	0.0486476	0.0460245	0	0.00394876	0.00840778	0	0	0.145956	0.0246968	0.0280741	0.00801083	0.0715235	0.0112627	0.0177366	0	0.0229822
GSM6249366_treat	0.00848738	0.0401292	0.348153	0.0957458	0	0.0323397	0.0620602	0.0322687	0	0.0888329	0.00336051	0	0	0.040182	0.0859824	0.0740941	0.00397933	0	0.0584268	0.00294672	0.0230113	0
GSM6249367_treat	0	0.147475	0.162572	0.0959708	0.0129927	0.1653	0.018071	0.042823	0	0.0718176	0	0	0	0.071487	0.00534507	0.00243168	0.0201334	0.110319	0.0242864	0.0489757	0	0
GSM6249368_treat	0	0.103567	0.379791	0.0744771	0	0.0639816	0	0	0.0567125	0	0.0175351	0	0.00821435	0	0.0117725	0.108657	0.0802901	0.00978518	0.0242743	0.0609422	0	0
GSM6249369_treat	0	0.0558333	0.415585	0.0382178	0.00066528	0.0321538	0.0869101	0.0311745	0	0.0595573	0.01845	0	0	0.0972756	0.0211068	0.0292429	0	0	0.0345817	0.0327375	0	0.0465088
GSM6249370_treat	0.00103462	0.0898977	0.366721	0.0758758	0.00299039	0	0.0183668	0.0993385	0	0.0588885	0	0	0	0.0750207	0.043788	0.0304943	0.0115232	0.0357259	0	0.0524345	0	0.0379001
GSM6249371_treat	0	0.0806182	0.331353	0.100086	0	0.10185	0.069894	0.0471431	0	0.0484172	0.0317024	0	0	0.00784092	0.037799	0.0682559	0.0123866	0.00914051	0	0.0500898	0.00342324	0
GSM6249372_treat	0.0555027	0.170407	0.199335	0.102345	0	0.123673	0.0345231	0.164233	0	0.010565	0	0	0	0.0310313	0.00465872	0.0280235	0.00656168	0.0128407	0.00944472	0.0308658	0.011735	0.00425406
GSM6249373_treat	0	0.120237	0.229065	0.0733105	0	0.12238	0.0479032	0	0	0	0.0453879	0	0	0.0872386	0.0227781	0.0612883	0.0594206	0.018092	0	0.0638747	0	0.0490233
GSM6249374_treat	0	0.108313	0.177096	0.0761943	0	0.111998	0.00788486	0	0.0388437	0.0642078	0.0245732	0	0	0.0545613	0.114212	0.110347	0.0572149	0	0	0.0445203	0	0.0100332
GSM6249375_treat	0	0.109084	0.373409	0.0368352	0.00274049	0.0552673	0.0461629	0.0211845	0	0.0221381	0.00338938	0.00118869	0.0463624	0.0177622	0.108767	0.0561166	0.0117096	0	0.0177225	0.0649011	0	0.0052596
GSM6249376_treat	0	0.0589031	0.331401	0	0	0.0920239	0	0.078144	0	0.0416376	0.00560133	0	0	0.0215832	0.0304835	0.0263301	0.00369941	0.00988283	0	0.235801	0.0109321	0.0535767
GSM6249377_treat	0	0.088179	0.404936	0	0	0.0819717	0	0.0590767	0	0.00513896	0.0592739	0	0.0133147	0.077137	0.0291074	0.063429	0.0157564	0.0170721	0	0.0856076	0	0
GSM6249378_treat	0	0.0241082	0.296803	0.0975172	0	0.0685108	0	0.0772291	0.0692908	0.0733306	0.0271067	0	0.0437791	0.00736424	0.0268609	0.0591878	0.00488269	0	0	0.124029	0	0
GSM6249379_treat	0	0.104807	0.392916	0.0263546	0.0375252	0	0.0348895	0.0143866	0.00548795	0.0303011	0.0367299	0	0	0.146537	0.021975	0.055095	0.0146007	0	0	0.0783945	0	0
GSM6249380_treat	0	0.0841774	0.355106	0.109695	0.0356251	0	0.0176484	0.030238	0.00289378	0.104248	0.00331589	0	0	0.080706	0.0391643	0.0523054	0.0220229	0.0160341	0.0302919	0.0050675	0	0.0114606
GSM6249381_treat	0	0.18233	0.38775	0.0567745	0	0.0156221	0	0.0297216	0.0579793	0.01077	0.0118227	0	0	0.0512851	0.0472324	0.0737908	0.0232083	0	0.0397817	0.00988153	0	0.00205002
GSM6249382_treat	0.038696	0	0.42857	0.0412321	0.000458368	0.104245	0	0.0439744	0.00553956	0.0498116	0.0379613	0	0	0.023986	0.0326098	0.0712019	0.00326064	0.0361211	0.0463887	0.0176032	0.018341	0
GSM6249383_treat	0	0.112534	0.370061	0.0733952	0	0.00263804	0	0	0.0732521	0.015574	0.0526149	0	0.00648853	0	0.0152302	0.134161	0.0364203	0	0.0177558	0.0498729	0.0367515	0.00325088
GSM6249384_treat	0.0450453	0	0.432254	0.0763935	0	0.0448222	0.0439054	0.0471342	0	0	0.0254675	0	0.0215801	0.0667019	0.0605848	0.0738346	0.00176888	0	0.020019	0.0323649	0	0.00812365
GSM6249385_treat	0	0.104804	0.354763	0.0593852	0	0.115416	0.0302833	0.0330977	0	0.00708163	0.020552	0	0	0.0937991	0.0237964	0.0278888	0.037276	0.0159611	0.04076	0.0264867	0	0.00864911
GSM6249386_treat	0	0.0445252	0.31187	0	0.00122826	0.0514203	0.0221239	0.00978424	0	0	0.00923565	0	0	0.0652412	0.0123107	0.00866656	0.00361227	0.0116115	0	0.162497	0	0.285873
GSM6249387_treat	0	0.07949	0.236538	0	0	0.139022	0.0318265	0.00834263	0	0.0140102	0.0354016	0	0	0.0759967	0.0330603	0.0293845	0.00436347	0.00440222	0	0.0914454	0.0435572	0.173159
GSM6249388_treat	0	0.0857413	0.17292	0.0688221	0	0.0683712	0.0302239	0.0688929	0	0.00473948	0	0.0190838	0.0183219	0	0.0804756	0.00712363	0.0292649	0.00516631	0	0.255114	0.0078984	0.07784
GSM6249389_treat	0.016718	0.252842	0.221674	0.10044	0	0.0275873	0.0121801	0.159731	0	0.0327309	0	0	0	0.0975614	0.0234722	0.0145734	0	0.0197961	0	0.0182568	0.00243717	0
GSM6249390_treat	0	0.128597	0.258692	0.0861101	0	0.141134	0	0.0357608	0.0176673	0.0197938	0.0572461	0	0	0.0844215	0.0288965	0.00393304	0.0254793	0	0	0.112269	0	0
GSM6249391_treat	0	0.0820488	0.255535	0.0538474	0.0507779	0	0.0191542	0.0166411	0	0.173913	0	0	0	0.0335234	0.0643781	0.0638503	0.0832924	0.0497844	0.0395584	0.0110064	0.0024629	0.000225841
GSM6249392_treat	0	0.095659	0.259039	0.0433491	0.00838151	0.0868677	0	0.0575399	0	0	0.0215885	0	0.0319283	0.149583	0.0931024	0.0140134	0.00753293	0	0	0.0685362	0	0.0628788
GSM6249393_treat	0	0.0521589	0.430027	0.131515	0	0	0.0286773	0.0438686	0	0.058523	0.0295931	0	0	0.0877011	0.0361907	0.0418872	0	0.00680929	0	0.0492416	0	0.00380658
GSM6249394_treat	0	0.175821	0.359208	0.107032	0	0.0174861	0	0.0338154	0.0928119	0.00377439	0.0136856	0	0	0.0236974	0.0102927	0.0199329	0.0516477	0	0.0370034	0.0282198	0.0255724	0
GSM6249395_treat	0	0.0532965	0.305884	0	0.00244841	0.0286774	0	0.0481614	0	0.029009	0	0.0167695	0	0.166651	0.0214417	0.0270859	0	0.0220633	0	0.171118	0	0.107394
GSM6249396_treat	0	0.138516	0.303739	0.04868	0	0.0429828	0.0404563	0.0749246	0	0.0848474	0	0	0	0.024019	0.055376	0.0430123	0.0151183	0	0.101893	0.0260606	0	0.000375391
GSM6249397_treat	0	0.166742	0.378722	0.0344019	0	0.0357614	0.0135934	0.0988903	0	0.0316023	0.00690649	0	0.00574911	0.0286622	0.0507719	0.0228458	0	0.0230947	0	0.0611966	0	0.0410594
GSM6249398_treat	0	0.0470853	0.294438	0.108834	0.0194492	0	0.0107814	0.00247091	0	0.138023	0	0	0	0.0620801	0.0605949	0.08838	0.00717078	0	0.144186	0.00702614	0	0.00948072
GSM6249399_treat	0.0279509	0.047971	0.312392	0.041239	0.00825681	0	0.0250578	0.0901399	0	0.0650902	0	0	0	0.0943849	0.121637	0.0432189	0	0.0332155	0.0241434	0.0421252	0	0.0231775
GSM6249400_treat	0	0.0539336	0.606791	0.0393456	0.0204454	0.00267814	0.0120551	0.00343462	0.0044704	0.029249	0.022913	0	0.00278555	0.0139769	0.0239221	0.0687424	0.0313963	0	0.0133965	0.0153004	0.0351641	0
GSM6249401_treat	0	0.0604842	0.197144	0.02696	0	0.0886427	0.0197069	0.0482486	0	0.0264607	0	0	0.0108619	0.106378	0.204403	0.0337349	0	0.0155537	0.010768	0.00666736	0	0.143986
GSM6249402_treat	0	0.0633249	0.32309	0.0820134	0	0.0571553	0	0.0274961	0	0.0963558	0	0	0	0.13006	0.0545753	0.101913	0.00658133	0	0.00537142	0.0470088	0	0.00505551
GSM6249403_treat	0	0.0421731	0.307277	0.0760461	0	0.13035	0.00231336	0	0	0	0.0623507	0	0	0.0944802	0.0593719	0.0936133	0.00950439	0	0.0382307	0.0804883	0	0.00380099
GSM6249404_treat	0	0.0884432	0.251224	0.0722233	0.0202555	0	0.0609513	0.0760451	0	0.0584614	0.00210799	0	0	0.122089	0.119928	0.00987693	0.0129122	0	0.053897	0.0137473	0	0.0378379
GSM6249405_treat	0	0.0779619	0.134191	0.0276606	0	0.0811403	0.070112	0.023937	0	0	0.0473742	0	0.0255517	0	0.145973	0.017763	0.0258731	0	0	0.2026	0	0.119862
GSM6249406_treat	0	0.0828202	0.379212	0.149559	0	0	0.00368113	0.0312122	0.0363726	0.129036	0	0	0	0.0310855	0.015891	0.0473955	0.0239864	0.000927147	0.00010033	0.0569733	0.0117483	0
GSM6249407_treat	0	0.216199	0.104278	0	0.0394964	0.0201363	0.0396032	0.065839	0	0.0624768	0.061165	0.00517945	0.0310429	0.0834774	0.0867155	0.0816866	0.0153386	0	0.0705689	0.0167973	0	0
GSM6249408_treat	0	0.0970622	0.361534	0.0957722	0.0141975	0.0437395	0	0.00198088	0.0241558	0.0486216	0.0239109	0	0	0.0719419	0.0623145	0.0510768	0.0504174	0	0.0182379	0.0282502	0.00678672	0
GSM6249409_treat	0	0.109278	0.190812	0.127892	0	0	0	0.0907993	0.0388691	0.129013	0	0	0	0.131941	0.0662167	0.0480322	0.017084	0	0.0359156	0.00858433	0.00556255	0
GSM6249410_treat	0	0.111393	0.409948	0.106479	0	0	0.0555458	0.0511751	0	0.0406761	0.00485485	0	0.0206091	0.00391752	0.0501812	0.0619514	0.0130766	0	0.0214907	0.0439813	0	0.00471987
GSM6249411_treat	0	0.0598871	0.169378	0.0332524	0.000718385	0.028181	0.0661037	0.0249422	0	0	0.0358964	0	0.0233758	0.0690092	0.132659	0	0.00103346	0.0344669	0	0.144492	0	0.176604
GSM6249412_treat	0	0.142592	0.17687	0.0776719	0	0.086648	0.0230815	0.0874735	0	0	0.0402628	0	0.0157957	0.114616	0.107609	0.0588724	0.0112386	0	0.0460317	0.0112366	0	0
GSM6249413_treat	0	0.0961545	0.307446	0.14742	0	0.0676126	0.046016	0.0405051	0	0.0381473	0.00207243	0	0	0.0863967	0.0286114	0.0539427	0	0.0400893	0.000404808	0.0305724	0	0.0146088
GSM6249414_treat	0	0.18514	0.135809	0.0529362	0	0.0986283	0	0.0548678	0.0175696	0	0.0567778	0	0.00340554	0	0.0116532	0.177069	0.0490219	0	0.0954289	0.0288598	0.0328339	0
GSM6249415_treat	0	0.0904027	0.374101	0.0455201	0.0114745	0.028166	0.0398437	0.0519022	0	0.0514524	0	0	0.00466922	0.110394	0.0470803	0.0333846	0	0.0109186	0.0290325	0.0159621	0	0.0556965
GSM6249416_treat	0	0.0827377	0.445016	0.109623	0.0208997	0.00329357	0.046873	0.021454	0	0.0686992	0.0142921	0	0	0.043005	0.0174891	0.0417655	0.0343269	0.00800519	0.00678427	0.0197832	0	0.0159533
GSM6249417_treat	0	0.0628473	0.445893	0.0297644	0.00534284	0.0601508	0.0167379	0.00990989	0	0.0670973	0.0205406	0	0.000100302	0.0659567	0.0448809	0.0367729	0	0.00555116	0.0256642	0.0382836	0.0131413	0.0513647
GSM6249418_treat	0.071591	0.0748578	0.301776	0	0.00227958	0.0818044	0.0209939	0.12474	0	0.097303	0	0	0	0.0427911	0.0123659	0.0912402	0	0.0149831	0.0243735	0.0389006	0	0
GSM6249419_treat	0	0.108906	0.267997	0.0739459	0	0.0479049	0.0811475	0.0146468	0	0.0356569	0.0215212	0	0	0.0605364	0.119357	0.0367553	0.00829332	0.0116499	0.0220651	0	0	0.0896171
GSM6249420_treat	0	0.0817618	0.289672	0.114608	0	0.0894304	0.0361419	0	0	0.0195715	0.0359534	0	0	0.0374307	0.0623641	0.0475797	0.0314754	0.024368	0.104049	0.00117194	0	0.0244216
GSM6249421_treat	0	0.108694	0.451129	0.0990016	0	0	0.0437981	0.0342314	0	0.0706874	0	0	0.0194904	0	0.0649553	0.0671227	0.0257209	0	0.00650806	0.0058045	0.00285643	0
GSM6249422_treat	0	0.139283	0.201032	0	0	0.0967275	0	0.0340142	0.0622189	0.0531823	0.0828413	0	0.00941946	0.00871097	0.0337791	0.0613528	0.0200785	0	0	0.0827218	0.0017929	0.112845
GSM6249423_treat	0	0.0932774	0.244359	0.106645	0	0	0.0319331	0.0619145	0	0.0419131	0	0.00119444	0	0.0762039	0.119265	0.0455861	0	0.0175081	0.0788781	0	0	0.0813222
GSM6249424_treat	0	0.134062	0.223918	0.127666	0	0.0435764	0.0237312	0.0588349	0	0.0478427	0	0	0	0.0428968	0.0750393	0.0472209	0.0385811	0.00944608	0.0355548	0.0660874	0	0.0255429
GSM6249425_treat	0	0.073788	0.421084	0.0586173	0.0243992	0.075692	0	0	0.0131084	0.0543699	0.00384523	0	0.0259967	0.0361805	0.0191562	0.0702833	0.0611216	0	0.037361	0.0173352	0	0.00766163
GSM6249426_treat	0	0.104961	0.534753	0.0449418	0	0.0407253	0	0	0.0444253	0.0133639	0.0448206	0	0	0	0	0.0642265	0.00634478	0.0218545	0.00513305	0.0686813	0	0.005769
GSM6249427_treat	0	0.116045	0.299368	0.0642512	0	0.171152	0.000514377	0.0365867	0	0.0612626	0.033614	0	0	0.0055083	0.0436102	0.0588741	0.0316984	0	0	0.0670959	0.0104186	0
GSM6249428_treat	0	0.0879428	0.25106	0.0583123	0	0.109254	0	0.0409424	0.010843	0.0397219	0.0181184	0	0	0.0305216	0.024355	0.00968304	0.0433138	0.0207397	0	0.194953	0.0536843	0.00655489
GSM6249429_treat	0	0.0684045	0.308705	0.0480275	0	0.0149764	0.0299593	0.0433685	0	0.0257934	0	0	0	0.114652	0.0735676	0.0460781	0.00988841	0.0307355	0.0146045	0.0288706	0	0.142369
GSM6249430_treat	0	0.0841916	0.389697	0.00800463	0	0.109482	0	0.0489672	0	0.00482021	0.0500771	0	0.016088	0.0831741	0.0606471	0.0620241	0	0.00131827	0.0140994	0.065999	0	0.00141104
GSM6249431_treat	0	0.00193314	0.422096	0.0827814	0	0.05684	0	0.0219713	0.113084	0.0717166	0.029256	0	0.00690412	0.0117806	0.0150209	0.0042109	0.0503845	0	0	0.0844547	0.0275656	0
GSM6249432_treat	0.00591204	0.070264	0.161301	0.163089	0	0.0455412	0.059607	0.0789459	0	0.214116	0	0	0	0.0322747	0.0606478	0.0564026	0.0221414	0	0	0.0297575	0	0
GSM6249433_treat	0	0.137225	0.346875	0.0754716	0	0.00800208	0.0119224	0.0808635	0.00640367	0.0603762	0	0	0	0.0711259	0.0485687	0.0266528	0.0176132	0.0175934	0.0548654	0.0103163	0	0.0261242
GSM6249434_treat	0	0.156649	0.349711	0.0797051	0	0.0187751	0	0.0218676	0.0628273	0.0460844	0.0161995	0	0.000201686	0	0.0121534	0.0460658	0.0177349	0.0122752	0	0.115467	0	0.0442828
GSM6249435_treat	0	0.12278	0.130252	0.05036	0	0.0216837	0.00413714	0.0448997	0.0171906	0.0195972	0	0.0051473	0.0287251	0.158036	0.0408933	0	0	0.0472812	0	0.140095	0	0.168922
GSM6249436_treat	0	0.0737627	0.368331	0.0706111	0	0.0651834	0.00832636	0.0455147	0	0.0683503	0	0	0	0.095877	0.0245459	0.0648749	0.0261036	0.0249738	0.0177737	0.0457718	0	0
GSM6249437_treat	0	0.025201	0.295077	0.0147263	0.016227	0.0239547	0.00955898	0.0486346	0	0.00509453	0	0.0250481	0.0459325	0.116806	0.0841475	0.0191468	0	0.0346014	0	0.0486093	0	0.187234
GSM6249438_treat	0	0.121012	0.279982	0.0182815	0	0.0750704	0.0392733	0.0873955	0	0.0205153	0.0385017	0	0.0105234	0.0525241	0.0800788	0.0440694	0.0278374	0.000119611	0	0.0823544	0	0.0224612
GSM6249439_treat	0	0.115263	0.195251	0.0613315	0.0022081	0.115559	0.0255926	0.031796	0	0	0.113311	0	0	0.101938	0.0950574	0.0744658	0.00437313	0	0	0.0638543	0	0
GSM6249440_treat	0	0.202668	0.172171	0.015323	0	0.0694784	0.0271248	0.0506401	0	0.0159947	0	0.00863875	0.0103719	0.0823493	0.0140499	0.00720782	0	0.0290166	0	0.119825	0	0.175141
GSM6249441_treat	0.0119342	0.063789	0.329067	0.1169	0.0410164	0	0.0135662	0.0322274	0.0225944	0.0697861	0	0	0	0.0799861	0.0492836	0.0610105	0	0	0.0889134	0.0162448	0	0.00368137
GSM6249442_treat	0	0.0470182	0.25516	0.109341	0	0.0568405	0.0124937	0.0749382	0	0.0406166	0	0.0277772	0.00676329	0.0950328	0.12352	0.061859	0.0267141	0.0187139	0.00507671	0.0264869	0	0.0116485
GSM6249443_treat	0.0289299	0.124223	0.238606	0.04205	0.00896692	0.0387648	0.0191797	0.102817	0	0	0	0.0255765	0.0276432	0.00117001	0.0866179	0	0.0289358	0.0149874	0	0.0751676	0	0.136364
GSM6249444_treat	0	0.0820327	0.315066	0.132556	0	0.00262573	0.0390476	0.0817161	0	0.0454754	0.024257	0	0.00164979	0.121958	0.0886153	0.031447	0	0.01446	0.000770877	0.00881887	0	0.0095037
GSM6249445_treat	0.00774203	0.204345	0.324146	0.0715608	0.001871	0	0.0235757	0.0339109	0	0.0782716	0.00783457	0	0	0.133221	0.00200426	0.0342987	0	0.025235	0	0.0459735	0	0.00601096
GSM6249446_treat	0	0.169815	0.351053	0.0691629	0.0860641	0	0.0175503	0.0023519	0.0328413	0	0.0446373	0	0.00820658	0.0696418	0.0358839	0.0442972	0	0.0343031	0.0121644	0.010107	0.00443402	0.00748569
GSM6249447_treat	0.0237381	0.0535228	0.307293	0.0824137	0	0.0712582	0.0324249	0.0265643	0	0.0991884	0.022177	0	0	0.1124	0.0390578	0.056744	0	0.00389811	0.0270774	0.0414692	0	0.000772048
GSM6249448_treat	0	0.0659004	0.488247	0.0349579	0.0581088	0.049465	0.022841	0.00726522	0	0	0.0352626	0	0.000585214	0.0648063	0.0290669	0.0790456	0	0.00843697	0	0.05295	0	0.00306097
GSM6249449_treat	0	0.0955017	0.345379	0.0479501	0	0.0679336	0	0.0149958	0.0711608	0.00210963	0.050467	0	0.0181341	0.0614248	0.0114123	0.00259219	0.0514818	0.0159577	0	0.10282	0	0.040679
GSM6249450_treat	0	0.152928	0.325925	0.0934948	0	0.121322	0	0.017891	0.0430319	0.00112959	0.0323724	0	0.0296207	0.059307	0.0291246	0.0189949	0.0156519	0	0.0175423	0.0416629	0	0
GSM6249451_treat	5.57e-05	0.0313708	0.363986	0.0263485	0	0.133946	0	0.0391896	0	0	0.0408517	0	0.00500249	0.0659101	0.0863647	0.0365558	0	0.0134359	0	0.0714016	0	0.0855807
GSM6249452_treat	0	0.131153	0.238277	0.119497	0	0.105448	0.0224277	0.118668	0.0112293	0.0717701	0	0	0	0.0203584	0.0350317	0.0359657	0.0154228	0.0353105	0.0234459	0.0130028	0.00299125	0
GSM6249453_treat	0	0.109971	0.330571	5.13e-05	0.0370301	0.036216	0.0379892	0.00815366	0	0	0.0818277	0	0	0.130891	0.0331533	0.0184604	0	0.0106248	0.00340759	0.0702527	0	0.0914003
GSM6249454_treat	0	0.0900003	0.261762	0.0756933	0.00133633	0.0177953	0	0	0.0952828	0	0.0626908	0	0	0.0232201	0.0180562	0.122338	0.0119409	0	0.110308	0.100098	0.00947724	0
GSM6249455_treat	0	0.0694544	0.229223	0.0840174	0	0.0816109	0.0256102	0.0291086	0	0	0.0279744	0.0265622	0.0502289	0.0977977	0.199914	0.0169887	0.0146723	0	0.00456462	0.000687515	0	0.0415851
GSM6249456_treat	0.0683902	0.236001	0.173327	0.0537633	0	0.0658082	0.0165841	0.0851941	0	0	0.0441613	0	0.00170814	0.140565	0.0260173	0.0134684	0	0.0382738	0.00882915	0.0279089	0	0
GSM6249457_treat	0	0.103617	0.269754	0.0703081	0	0.0320779	0.0674065	0.0698443	0	0.0713009	0.0102962	0	0	0.0836588	0.0397541	0.0455912	0.00695234	0.0242052	0.0262075	0.0689344	0	0.0100907
GSM6249458_treat	0	0.0640078	0.397884	0.0395495	0	0.149173	0	0	0.000469318	0.00579906	0	0	0	0.143629	0.0256242	0.0801413	0	0	0.00955921	0.0516142	0	0.0325496
GSM6249459_treat	0	0.116837	0.457846	0.0724718	0	0.0430675	0.0071854	0.0153916	0	0.0486924	0.00890352	0	0.00129001	0.0403441	0.0566259	0.0249492	0	0	0.00213872	0.0555546	0.00600213	0.0427008
GSM6249460_treat	0	0.117228	0.387231	0.0956523	0	0.0646223	0.0294406	0.00901988	0.0123107	0.0041103	0.0330274	0	0.0140649	0.037437	0.0191358	0.0802801	0.0431464	0	0.0258283	0.0274644	0	0
GSM6249461_treat	0	0.122649	0.245809	0.0974437	0	0.0807613	0	0	0.029535	0	0.0439871	0	0.0304751	0	0.00548216	0.173422	0.0262533	0.00334647	0.13524	0.00559641	0	0
GSM6249462_treat	0	0.113458	0.388177	0.0547666	0.0229908	0.124304	0.0127868	0	0.029125	0	0.0299134	0	0.0145161	0.0156582	0.0139246	0.0302944	0.0508405	0.0176637	0	0.0815809	0	0
GSM6249463_treat	0	0.0816417	0.189537	0.0928066	0	0.0934982	0.0462409	0.0593258	0	0.106335	0.00176164	0	0	0.109519	0.0564544	0.0415321	0.0142119	0.0396655	0	0.0587678	0	0.00870177
GSM6249464_treat	0	0.141317	0.166802	0.0723442	0	0.140587	0	0.0824387	0	0	0	0.0341313	0.0189024	0.0845541	0.105935	0.0145021	0.022556	0	0.115931	0	0	0
GSM6249465_treat	0	0.169947	0.159354	0.194236	0	0.0450782	0	0.0365497	0	0.0126851	0.0142242	0	0.0385618	0.0174024	0.103143	0.0887928	0.0300293	0	0.0482861	0.0417101	0	0
GSM6249466_treat	0	0.161445	0.211562	0.0661358	0.0044325	0.0518113	0.0540199	0.000938736	0.00817768	0.0377872	0.0237971	0	0	0.153792	0.107486	0.0353337	0.0305881	0	0.051279	0.0014143	0	0
GSM6249467_treat	0	0.119704	0.195528	0.119151	0	0.0136106	0.00443531	0.0235049	0.0818684	0.0955842	0	0	0.0309453	0.00895682	0.038313	0.0446922	0.0777402	0	0	0.0987164	0.0472494	0
GSM6249468_treat	0.0653378	0.0894159	0.318206	0.115968	0	0.0512012	0.0169662	0.0116195	0	0.016051	0.0141748	0	0	0.118363	0.0259214	0.0420295	0	0.00273935	0.0449906	0.044721	0	0.0222953
GSM6249469_treat	0	0.122126	0.295591	0.0591769	0	0.113249	0.0310834	0.00464808	0	0	0.0296212	0	0	0.0772723	0.0611245	0.0956359	0.00721528	0	0.0675639	0.0356925	0	0
GSM6249470_treat	0	0.102366	0.325076	0.0501072	0	0.18247	0.0202519	0.0137049	0	0.011015	0.083419	0	0.024321	0.0311639	0.0165585	0.053698	0.033551	0	0.00504859	0.0472485	0	0
GSM6249471_treat	0	0.0598773	0.267221	0.0187468	0	0.102615	0	0.0224611	0	0.0339648	0.000387697	0.000199832	0	0.0803085	0.0180854	0.0976615	0.0400696	0.0234295	0.162072	0.0291188	0.0180169	0.0257636
GSM6249472_treat	0	0.140651	0.292552	0.15466	0	0	0.044863	0.058817	0.00214689	0.0250752	0.0087353	0	0	0.10722	0.0421298	0.0337035	0	0.019874	0.00613129	0.0390879	0	0.024353
GSM6249473_treat	0	0.0744135	0.235757	0.085987	0	0.0401306	0.0344311	0.0461795	0.000451219	0.0328161	0.0170546	0	0	0.0964547	0.0201938	0.0545	0	0.0348182	0	0.12645	0	0.100362
GSM6249474_treat	0	0.14145	0.193093	0	0	0.112049	0.0924223	0.0470564	0	0	0.055107	0	0.0593842	0.0330686	0.0847265	0.00565584	0.00171639	0.0429195	0	0.020549	0	0.110803
GSM6249475_treat	0	0.325161	0.162909	0.0960301	0	0.012529	0.0376199	0.0670989	0.0193875	0.0714826	0	0	0	0.0571862	0.0275296	0.0335152	0.0485278	0.0313005	0.00502143	0.00470117	0	0
GSM6249476_treat	0	0.128254	0.380017	0.0880437	0	0.0740442	0	0.0340635	0.00749803	0.0540466	0	0	0.06345	0.0129501	0.0129149	0.000835095	0.00468017	0.0129141	0.000100394	0.0996643	0	0.0265241
GSM6249477_treat	0	0.0872555	0.269925	0.0605856	0	0	0.0664007	0.0780355	0	0.0656822	0	0	0	0.0832915	0.0694654	0.0455723	0	0.0391119	0.0105133	0.0707163	0	0.0534444
GSM6249478_treat	0	0	0.417724	0.124573	0	0.0497744	0	0.0191668	0	0.0950145	0.00614261	0	0	0	0.0464387	0.0824635	0.067098	0	0.0916048	0	0	0
GSM6249479_treat	0	0.0683854	0.253498	0.20544	0	0.00208876	0.0564845	0.0395675	0	0.165196	0	0	0	0	0.0200194	0.0534368	0.0293539	0.0121738	0	0.0600217	0.0343335	0
GSM6249480_treat	0	0.014589	0.520763	0.0760854	0	0.0590537	0.00448457	0	0.00707557	0.0109016	0.0404849	0	0	0.0170754	0.00990582	0.140479	0	0.00586924	0.0164939	0.0149595	0	0.061779
GSM6249481_treat	0	0.170209	0.259701	0	0	0.111217	0	0.023177	0.0333022	0.0272167	0.0418941	0	0.0151441	0.0261153	0.0281507	0.134198	0.0504128	0	0	0.0792616	0	0
GSM6249482_treat	0	0.127313	0.297061	0.0651005	0	0.0920273	0.0224027	0.0502059	0	0.130923	0.00613309	0	0	0	0.0400999	0.0934619	0.025224	0	0	0.0447613	0.00528628	0
GSM6249483_treat	0	0.0168528	0.518214	0	0	0.0547912	0	0.105919	0	0.0453805	0.0231701	0	0	0.0535636	0.0568392	0.0620049	0.0153111	0.0291123	0.0165617	0.0022792	0	0
GSM6249484_treat	0	0.129918	0.277535	0.0834607	0.0126281	0.0206953	0.0866104	0	0.0209562	0.0369071	0.0579255	0	0.0116879	0.0588172	0.0976124	0.0475908	0.0122047	0	0	0.0359923	0	0.00945909
GSM6249485_treat	0	0.0516809	0.319562	0.00278346	0.0148127	0.00263213	0.0897786	0.0399027	0	0.0024566	0.0421793	0.0106017	0.061928	0.0785914	0.0922983	0.013176	0	0	0	0.0436899	0	0.133927
GSM6249486_treat	0	0.131951	0.250337	0.0687625	0	0.126421	0.0551123	0.0411045	0.00859355	0	0.015031	0	0	0.0858189	0.0489352	0.0216803	0	0.0203339	0.038798	0	0	0.0871208
GSM6249487_treat	0	0.0466886	0.252305	0.0135645	0.00756021	0.0269523	0.0266666	0.0198101	0	0.00904654	0	0.00493046	0.0499409	0.110023	0.0428534	0.0028649	0	0.0118734	0	0.194126	0	0.180795
GSM6249488_treat	0	0.158788	0.328017	0.0256203	0	0.157611	0	0.0136004	0	0.0597157	0.0147989	0	0.00729392	0.000197518	0.0112744	0.0889732	0.0214991	0.0164634	0.0154257	0.065802	0.0149192	0
GSM6249489_treat	0	0.0425326	0.381798	0.00252633	0.0254374	0.04848	0.0422767	0	0	0.00323451	0.0418685	0	0.0134529	0.0825022	0.0304738	0.0237952	0	0.033156	0	0.0702695	0	0.158197
GSM6249490_treat	0	0.066119	0.447589	0.0308173	0.00357986	0.0424589	0	0	0.025822	0.0405392	0.0719845	0	0	0	0.0225809	0.146235	0.052748	0	0	0.039345	0.0101813	0
GSM6249491_treat	0	0.0826593	0.408689	0.0501548	0.0491354	0	0.0579205	0.0408652	0	0.0568097	0	0	0	0.0134632	0.0306784	0.0873439	0.0187011	0.0267364	0.0497016	0.0187741	0	0.0083674
GSM6249492_treat	0.0547836	0.219464	0.21082	0.0532092	0.0300996	0.040393	0.017036	0.0478439	0	0	0.0206367	0	0.00279813	0.0716313	0.0592233	0.0152857	0.00371556	0.0344204	0	0.036767	0	0.0818732
GSM6249493_treat	0.00322818	0.102631	0.234267	0.0847705	0.050012	0.0403649	0.0149269	0.00434806	0	0.0404198	0.0410868	0	0	0.155945	0.0517605	0.101366	0.00436082	0.00246307	0	0.0424827	0.00873398	0.0168333
GSM6249494_treat	0	0.0245438	0.248079	0.150036	0	0.0129518	0.0573063	0.01436	0	0.0983961	0.00586554	0	0	0.00478234	0.0800742	0.104835	0.0881083	0	0.0511564	0.0325853	0.0269206	0
GSM6249495_treat	0	0.084952	0.356621	0.0264709	0.0496257	0	0.0160177	0.0317848	0	0.0176783	0	0	0	0.107842	0.0419055	0	0	0.0486359	0	0.0652736	0	0.153193
GSM6249496_treat	0	0.192789	0.328491	0.0652581	0	0.0136528	0.0199493	0.0110645	0.0135838	0.0227274	0.0213821	0	0.0152981	0.0419104	0.0522917	0.0736838	0.0395651	0	0.0198258	0.0685268	0	0
GSM6249497_treat	0	0.128281	0.30751	0.0384051	0.000537046	0.0134858	0.0189383	0.0942616	0	0.0714109	0	0	0	0.105871	0.0629108	0.0701255	9.46e-05	0.00709191	0.0685567	0	0	0.0125205
GSM6249498_treat	0	0.135406	0.362994	0.0447537	0	0.0282091	0.000779279	0	0.0575562	0.00449547	0.0747019	0	0.00663808	0.0494736	0.0550001	0.0782587	0.0109142	0	0	0.0893167	0	0.00150286
GSM6249499_treat	0	0.141999	0.409943	0.0262108	0.0122446	0.0861794	0.0102965	0.000507873	0	0	0.0391566	0	0	0.0296129	0.054858	0.0681966	0.0213669	0	0.0195477	0.0645092	0	0.0153713
GSM6249500_treat	0	0.105524	0.350436	0	0.0777985	0.0258322	0.0596699	0.0472106	0	0.0385361	0.00571825	0	0	0.0448961	0.0614759	0.0628872	0.00942621	0	0.0788133	0.0158833	0.0158922	0
GSM6249501_treat	0	0.0929759	0.266786	0.0844583	0.0232975	0.00910863	0.0531254	0.0564292	0.0275253	0.0899892	0	0	0	0.131238	0.0396565	0.0561059	0	0.0231494	0.0461543	0	0	0
GSM6249502_treat	0	0.145362	0.265071	0.0385501	0.00967297	0.0340137	0.040339	0.0358468	0	0.051482	0.030984	0	0.0477044	0.0884426	0.0986764	0.0205533	0.0230504	0	0.046437	0.023815	0	0
GSM6249503_treat	0	0.111385	0.256382	0.0415055	0.0147863	0.045083	0.0561324	0	0	0.0664388	0.0262998	0	0.0108917	0.030216	0.123619	0.0968088	0.0192607	0	0	0.0907419	0	0.0104495
GSM6249504_treat	0	0.0946881	0.345231	0.103377	0	0	0.0301079	0.044436	0.0120717	0.112008	0	0	0	0.0327597	0.01727	0.0928821	0.0131529	0.0213028	0.0439898	0.0367231	0	0
GSM6249505_treat	0	0.149509	0.150734	0.0625378	0	0.0912252	0	0.0223735	0.055952	0	0.0462445	0	0.07013	0	0.122545	0.0606576	0.0183726	0	0	0.149719	0	0
GSM6249506_treat	0	0.0515115	0.350413	0.0192175	0	0.188803	0.0179286	0.033586	0	0.00752233	0.0160049	0	0.0111599	0.0720395	0.103167	0.0436757	0.00691627	0.00741996	0.0180285	0.0047117	0	0.0478947
GSM6249507_treat	0	0.21717	0.13004	0.111215	0.0548852	0	0	0.0890331	0.0163949	0.101172	0	0	0	0.0471296	0.0101941	0.0957735	0.0224217	0.0016078	0.074472	0.0284902	0	0
GSM6249508_treat	0	0.079821	0.324974	0.076896	0.0049083	0.0183374	0.0172886	0.0530546	0	0	0.0153699	0.0145711	0.0209837	0.0499503	0.170634	0.0291044	0	0	0.0742044	0	0.00570261	0.0441996
GSM6249509_treat	0	0.100337	0.369424	0.0297608	0	0.119022	0.00968543	0.0241193	0	0.0633178	0.0159952	0	0.0219654	0.0144929	0.0952262	0.0612911	0.0216812	0	0.0221847	0.0314969	0	0
GSM6249510_treat	0	0.0863988	0.252451	0	0	0.111064	0.0210149	0.0459119	0	0	0	0.0202485	0.0110641	0.0808471	0.0767835	0	0	0.00805904	0.0300799	0.0470149	0	0.209062
GSM6249511_treat	0	0.0826294	0.394737	0.0326129	0	0.116969	0	0.00599153	0	0.0411503	0.062908	0	0	0.0224932	0.0145002	0.0386906	0.0576564	0.0119786	0.0266551	0.0713893	0.0121164	0.00752177
GSM6249512_treat	0	0.0314183	0.299011	0.0699596	0	0.156999	0	0.0524267	0	0.00495212	0	0	0	0.0358424	0.123649	0.0702939	0	0.0176164	0.136856	0	0	0.00097598
GSM6249513_treat	0	0.0757369	0.328189	0.0746473	0.052693	0	0.0434228	0.0197223	0	0.00194751	0.0320807	0	0	0.0871534	0	0.110301	0	0.027293	0.105982	0.0382646	0.00256674	0
GSM6249514_treat	0.00841528	0.126171	0.352466	0.105686	0	0.0317059	0.0386772	0.042965	0	0.0595246	0	0	0	0.0451015	0.0406691	0.0392935	0.0216757	0.0174076	0.0641188	0	0	0.00612373
GSM6249515_treat	0	0	0.325852	0	0	0.139072	0.0218885	0	0	0	0.0387341	0	0.00462321	0.147359	0.0182946	0.0537404	0	0.00932127	0	0.0828518	0	0.158264
GSM6249516_treat	0	0.108273	0.352331	0.0239424	0.0101695	0.0161648	0.0784927	0.0366086	0	0.0673138	0.0206554	0	0.00495231	0.117669	0.0162885	0.0153952	0	0.0472433	0	0.0706107	0	0.0138898
GSM6249517_treat	0	0.0492314	0.330574	0.0560245	0	0.0994579	0.0240662	0.0291075	0	0.00327471	0.0457821	0	0.0133571	0.0687257	0.0353878	0.0350588	0.0225108	0.0237142	0	0.0643696	0	0.0993575
GSM6249518_treat	0	0.264573	0.174935	0.0548728	0	0.0278595	0.0387228	0.06588	0	0.114192	0	0	0	0.075403	0.0511549	0.0417453	0	0.0130802	0.0156047	0.0419696	0	0.0200079
GSM6249519_treat	0	0.0794142	0.409203	0.0136876	0	0.0633402	0.0277327	0.0467742	0	0.0524628	0	0	0.00709808	0.0828541	0.0511962	0.0398834	0	0.027523	0.0121776	0.0365295	0	0.0501238
GSM6249520_treat	0	0.0809895	0.308598	0.0423986	0	0.0168783	0.0693753	0.0488968	0	0.0568046	0.0471468	0	0	0.103446	0.0914242	0.0629455	0.0096288	0	0.00879136	0.0161401	0	0.0365364
GSM6249521_treat	0	0.129705	0.310196	0.0625421	0	0.116922	0	0.0411189	0	0	0.0425862	0	0	0.0541976	0.00630699	0.0693687	0.0155191	0.0179565	0.0113746	0.101078	0	0.0211287
GSM6249522_treat	0	0.0982232	0.202129	0.135374	0	0.0561744	0.00977378	0.027315	0.00683153	0.0204843	0.0350606	0	0	0	0.0432697	0.150126	0.0875787	0	0.0149827	0.0586049	0.0540721	0
GSM6249523_treat	0	0.151331	0.360287	0.0178903	0.0230025	0.0627087	0.0013346	0.00963793	0.000604751	0.036095	0.0358308	0	0	0.0714207	0.0111359	0.0722923	0.00615549	0.00422872	0	0.123627	0.00385995	0.00855676
GSM6249524_treat	0	0.0839008	0.288034	0.0219331	0.0126445	0.0699466	0.0635298	0.0384343	0	0.0282458	0.0481197	0	0	0.0500239	0.0740904	0.0754348	0.0144629	0	0.0820643	0.036844	0.0122914	0
GSM6249525_treat	0	0.132615	0.165227	0.0942471	0	0.0395557	0.0682772	0.00514887	0	0.0769912	0.0217321	0	0	0.0852065	0.135096	0.0406063	0.0548607	0	0.0669845	0.00942084	0.00403186	0
GSM6249526_treat	0	0.0385528	0.480241	0.028649	0.00409697	0.0435484	0.0165055	0.0116524	0.00514397	0.0401015	0.0217886	0	0.00317381	0.111267	0.0431559	0.0560331	0	0.000440301	0.0893746	0.00338176	0	0.00289375
GSM6249527_treat	0	0.0942734	0.186636	0	0.0121898	0.0581844	0.0156491	0.00525295	0	0.041652	0	0.0186895	0.00820827	0	0.0807013	0	0.000916536	0.0307521	0	0.235224	0	0.211671
GSM6249528_treat	0	0.139622	0.224093	0.0602793	0	0.0818747	0	0.0879287	0.0246149	0.04021	0.0438119	0	0.00359255	0.0841286	0.0439824	0.0145611	0.00416427	0.0117079	0	0.135429	0	0
GSM6249529_treat	0.0640975	0.29258	0.243868	0.0518402	0	0.0815203	0.00472024	0.0183655	0	0.00129008	0.0425268	0	0	0.0892	0.00912643	0.0303779	0	0.0114066	0.00504183	0.0540385	0	0
GSM6249530_treat	0	0.071733	0.333325	0.0502825	0	0.0261161	0.0727294	0.0647971	0	0.100543	0	0	0	0.0564622	0.049448	0.0468447	0.0317829	0.0096775	0.041275	0.0211602	0	0.0238237
GSM6249531_treat	0	0.0863463	0.308591	0.0757522	0.0224455	0	0.00937626	0.0520013	0.0581889	0.075398	0	0	0	0.107161	0.0419496	0.0637279	0.00162437	0	0.0810746	0.00999067	0	0.00637191
GSM6249532_treat	0	0.122834	0.326239	0.0917538	0	0.0838034	0.0374135	0.0219756	0	0.0363939	0	0	0	0.0661929	0.0257273	0.0130333	0	0.00837935	0	0.0727891	0	0.0934643
GSM6249533_treat	0	0.0432845	0.355283	0.191809	0	0.00676799	0.0143642	0.0665973	0.0117295	0.0326736	0.0254864	0	0.00949971	0.0248017	0.05894	0.0336958	0.0932857	0.00363426	0.00577044	0.0212812	0.0010957	0
GSM6249534_treat	0	0.065821	0.284838	0.00702691	0.0201988	0.08151	0.0693957	0	0	0.0129213	0.050995	0	0.0160739	0.0677288	0.0955959	0.0208965	0.0162608	0	0.0495166	0.0866216	0	0.0545996
GSM6249535_treat	0.00349334	0.135152	0.337416	0.0590859	0	0.0292294	0.00506342	0.114108	0	0.0271056	0.000613864	0	0	0.0193175	0.00831575	0.111199	0.00526297	0	0	0.0803158	0.0643221	0
GSM6249536_treat	0	0.0467758	0.291822	0.190119	0	0.0538418	0.00898753	0.064637	0.0249358	0.0496025	0	0.0117355	0.00465133	0.0257737	0.0305763	0.0536073	0.028594	0.00511557	0.0868426	0.0223822	0	0
GSM6249537_treat	0	0.146756	0.209016	0.0244504	0	0.169211	0.0616914	0.0158325	0	0.0656784	0.000269029	0	0.0111681	0	0.162449	0.0110555	0.0676381	0	0.0436651	0.0111189	0	0
GSM6249538_treat	0	0.120273	0.182782	0.0655823	0.00921286	0.0891853	0.0808315	0.00136675	0	0.0181111	0.0163592	0	0	0.0527748	0.0973342	0.0813305	0.018289	0	0.0602084	0.0289683	0.0016246	0.075766
GSM6249539_treat	0	0.156285	0.302808	0.110307	0	0	0.103897	0.0293158	0	0.128695	0	0	0	0.0195065	0.0267876	0.059232	0.00391448	0.0121218	0	0.0276223	0.00379655	0.0157115
GSM6249540_treat	0	0.0861898	0.258393	0.0149649	0	0.0583817	0	0.0651468	0	0	0	0.0315356	0.0845464	0.0607365	0.129017	0	0	0.0183352	0	0.0344852	0	0.158267
GSM6249541_treat	0.0035537	0.153863	0.285126	0.069604	0	0.0387817	0.047024	0.0559378	0	0.0824902	0	0	0	0.0381481	0.0173856	0.0333714	0.000351923	0.0220909	0	0.0740693	0	0.0782026
GSM6249542_treat	0	0.206446	0.442261	0.0824015	0	0.00503519	0.0186232	0.0527643	0	0.0332185	0	0	0	0.0344214	0.0119194	0.02914	0.000522426	0.014481	0	0.0270045	0	0.0417623
GSM6249543_treat	0	0.106018	0.342019	0.0322831	0	0.116713	0.00798514	0.0984258	0	0	0	0	0.000579043	0.0592262	0.0744203	0.0387735	0	0.0294549	0	0.0464748	0	0.0476268
GSM6249544_treat	0	0.102045	0.354697	0.0593519	0	0.0858884	0.0319735	0.0335424	0	0.0642613	0.0181662	0	0	0.0331741	0.0524652	0.0382924	0.0307704	0	0.00673243	0.0609211	0.014076	0.0136424
GSM6249545_treat	0	0.128624	0.151184	0.168918	0	0.0805416	0	0.045932	0	0.0872121	0	0	0.00520689	0.0986817	0.0731629	0.0201096	0	0.0267179	0.0243604	0.0663377	0	0.0230107
GSM6249546_treat	0	0.032005	0.0884333	0	0.0117522	0.074779	0.0179592	0.00739545	0	0.0188227	0	0.0511307	0	0	0.0311128	0.0229087	0.0204502	0.0258355	0	0.359121	0	0.238294
GSM6249547_treat	0.00967525	0.0326202	0.313254	0.0528748	0.0358194	0.0603752	0.0449276	0.00464593	0	0.0248284	0.0567782	0	0	0.125908	0.0595032	0.085335	0.00342663	0	0.051336	0.0386915	0	0
GSM6249548_treat	0	0.15543	0.224258	0.0725136	0	0.0959358	0.0415527	0.0676177	0	0.0706056	0	0	0.00444025	0.0185656	0.0845234	0.0597588	0.0455213	0	0.0211476	0.0381305	0	0
GSM6249549_treat	0	0.0988919	0.396878	0.0159672	0	0.0868056	0.0155476	0.0238807	0	0	0.040714	0	0.0048916	0.14596	0.0470459	0.0250136	0	0.00648058	0	0.0598972	0	0.0320257
GSM6249550_treat	0	0.1121	0.35764	0.0593886	0	0.101712	0.00696727	0.0532198	0.00111046	0	0	0.0138284	0.00547028	0.0242879	0.128994	0.0304958	0.0109603	0.00892689	0	0.036078	0	0.0488207
GSM6249551_treat	0	0.126411	0.272317	0.0784148	0	0.0624598	0.0596366	0	0	0.0535814	0.0289795	0	0.00152459	0.0308936	0.0289214	0.0508188	0.0416997	0.00466378	0.0600232	0.0725097	0.0149895	0.0121551
GSM6249552_treat	0	0.174692	0.382741	0.0738389	0	0	0	0.00140964	0.0622171	0	0.0303681	0.0182026	0.0484848	0.0273323	0.047491	0.0317972	0.0422529	0	0	0.0591725	0	0
GSM6249553_treat	0.0257308	0.0642677	0.307686	0.150736	0	0.000714235	0.0362457	0.0640794	0	0.111008	0	0	0	0.0352553	0.0420344	0.0477929	0.0324645	0.00588199	0	0.0702357	0	0.00586678
GSM6249554_treat	0	0.0989016	0.365137	0.0379937	0	0.0541066	0.03042	0.064977	0	0.0464271	0.0404312	0	0	0.127552	0.0273172	0.01495	0	0.00510607	0.0167325	0.036826	0	0.0331225
GSM6249555_treat	0	0.118526	0.339005	0	0.0436535	0.0627423	0.0638592	0.0409155	0	0.0278709	0.0254496	0	0.0246055	0.0727943	0.0891041	0.0310686	0.0322119	0	0	0.0281945	0	0
GSM6249556_treat	0	0.141207	0.274441	0.0862091	0	0.0513695	0	0.0630509	0.0336733	0.0575331	0.0113931	0	0	0	0.0264008	0.092499	0.0326006	0	0.0326142	0.0928727	0.00413554	0
GSM6249557_treat	0.0202337	0.257528	0.184965	0.101487	0	0.119502	0.0370903	0.00249043	0	0.0357396	0.0468834	0	0	0.0241601	0.058598	0.0619818	0.00773774	0.0167775	0	0.024826	0	0
GSM6249558_treat	0	0.147443	0.370319	0.0535615	0	0.0714941	0	0.0180909	0.00621817	0.0218648	0.0278994	0	0.029092	0.0210548	0.00218176	0.0653032	0.0444386	0.0175793	0	0.10346	0	0
GSM6249559_treat	0	0.141853	0.336543	0.0270513	0	0.08606	0.0238229	0.0163783	0.0118412	0.0195558	0.0462567	0	0.0119454	0.0524027	0.0266725	0.0437445	0.0105976	0.0135973	0.0132166	0.107783	0	0.0106783
GSM6249560_treat	0	0.0688486	0.398419	0.0225917	0	0.082449	0.0181906	0.0616791	0	0.0322792	0.0053012	0	0	0.0500022	0.0964606	0.0150324	0	0.00272742	0.0316626	0.0241273	0	0.090229
GSM6249561_treat	0	0.109241	0.260538	0.126982	0	0.0128965	0.123138	0	0	0.0142905	0.0499635	0	0	0.0396811	0.132492	0.0540807	0.0259278	0	0.0229099	0	0.00595477	0.0219041
GSM6249562_treat	0	0.118404	0.459715	0.0306285	0.0162715	0	0	0.04514	0.0355945	0.020018	0.0176222	0	0.0298921	0.0427861	0.0302095	0.0302233	0.0365117	0	0.0269365	0.060047	0	0
GSM6249563_treat	0.0599527	0.0588847	0.239643	0.0720985	0	0.0632138	0	0.085565	0.0379813	0.0937067	0	0	0	0.0666749	0.0652045	0.0782337	0.0289405	0	0.0317288	0.0181723	0	0
GSM6249564_treat	0	0.124076	0.354256	0.0522858	0	0.0616947	0.0296536	0.0418353	0.0102027	0.0339903	0.0204746	0	0	0.0498705	0.0233987	0.0511561	0.0328541	0.0158891	2.52e-05	0.0802174	0	0.0181195
GSM6249565_treat	0	0.0798814	0.376917	0.0525913	0	0.0755468	0.0790223	0.0120695	0	0.00678948	0.0774417	0	0	0.0457101	0.0439228	0.0518066	0.00691672	0	0.0199344	0.0506888	0	0.0207609
GSM6249566_treat	0	0.140123	0.276723	0.0853374	0	0.0368579	0	0.03952	0.0295513	0.0881951	0	0.00093102	0	0.0646197	0.0700828	0.0395739	0.0557715	0	0	0.0658447	0	0.00686875
GSM6249567_treat	0	0.0820123	0.449648	0.00567843	0.052702	0.0719617	0.0114364	0	0	0.0145969	0.0521737	0	0	0.084049	0	0.0733078	0	0.0225228	0	0.0676598	0	0.0122506
GSM6249568_treat	0	0.0830893	0.387398	0.0473945	0	0.108188	0.0244924	0.0105981	0	0.0497167	0.017053	0	0	0.0708278	0.0525762	0.0391231	0.00648061	0	0	0.0796448	0	0.0234174
GSM6249569_treat	0	0.12127	0.320035	0.0355632	0	0.093012	0.0165029	0.00647381	0	0.0225774	0	0.0163496	0.0496493	0.00976394	0.0256746	0.0329659	0.0025655	0.0147141	0	0.112048	0	0.120834
GSM6249570_treat	0	0.119934	0.270068	0.120195	0	0	0.052552	0.11729	0	0.127206	0	0	0	0.0191623	0.0800227	0.0479529	0	0	0.0436241	0	0	0.00199395
GSM6249571_treat	0	0.109801	0.278087	0.0433747	0	0.0965904	0	0.0293609	0.0245007	0.095686	0.029146	0	0.0210161	0.0221042	0.0432506	0.0685015	0.0393584	0	0.0161179	0.0397916	0.0433129	0
GSM6249572_treat	0	0.0925398	0.359762	0.0641484	0	0.164799	0.0144831	0	0	0	0.0458506	0	0.0481102	0.0316775	0	0.0289702	0.00321367	0.0407523	0	0.105692	0	0
GSM6249573_treat	0	0.100626	0.286473	0.0917518	0	0	0	0.0572671	0.00904058	0.100521	0	0.0170735	0	0.0592946	0.0530946	0.107957	0.0558011	0	0.0611006	0	0	0
GSM6249574_treat	0	0.0919875	0.414145	0.0484849	0.0114753	0.0943963	0.0101029	0.00838376	0.00226166	0	0.0285132	0	0.00268576	0.0134531	0	0.0447019	0.0531997	0.0532807	0.0681133	0.0219897	0.020707	0.0121186
GSM6249575_treat	0	0.13468	0.229679	0.0827707	0	0.146939	0.039948	0	0.0247251	0.0454724	0.0559804	0	0.0182872	0.0105366	0.0317501	0.0432472	0.028506	0	0	0.107478	0	0
GSM6249576_treat	0	0.0284014	0.398032	0.0831968	0	0.126158	0.00080383	0.0266262	0.0376446	0.0571126	0.0267448	0	0.0101232	0	0.0108384	0.0272058	0.0631301	0	0	0.0841837	0.0197985	0
GSM6249577_treat	0	0.0662767	0.320124	0.0252321	0	0.0695979	0.0162801	0	0.0200609	0.0263658	0.0366255	0	0	0	0.0103102	0.216557	0.0664795	0	0.0283984	0.055833	0.034362	0.00749713
GSM6249578_treat	0.0512075	0.205275	0.16911	0.06984	0	0.0671386	0.0107684	0.111806	0	0.0222954	0.0331204	0	0	0.090906	0.0117674	0.05698	0	0.0166947	0.019423	0.0636682	0	0
GSM6249579_treat	0.0196886	0.0884206	0.346088	0.0422174	0	0.122507	0.0314235	0.0868767	0	0	0.0177457	0	0	0.0348612	0.0141065	0.0174225	0	0.0665071	0	0.0723613	0	0.0397733
GSM6249580_treat	0	0.104365	0.331724	0.000377814	0.0101615	0.0676083	0.0813094	0	0	0	0.0790846	0	0	0.0896574	0.0379446	0.0734695	0.0104636	0.00962969	0	0.0704866	0	0.0337184
GSM6249581_treat	0	0.156646	0.221328	0.088361	0	0.0373164	0.0349295	0.0547095	0	0.0300414	0.0342293	0	0	0.0385442	0.0853484	0.0742271	0.0121039	0.00882876	0.0504174	0.0616418	0	0.011327
GSM6249582_treat	0	0.0428853	0.440605	0.081662	0.0139791	0	0.00991148	0.0145045	0.00821623	0.116629	0	0	0.00138034	0.0644681	0.0456949	0.0716547	0.00892421	0	0.0484181	0.0213642	0.00819889	0.00150327
GSM6249583_treat	0	0.0623717	0.19013	0	0.0468654	0.0336902	0.115944	0.0113969	0	0	0.017211	0.00438485	0.0142418	0	0.137203	0.0413036	0.0178091	0.0234459	0	0.135455	0	0.148546
GSM6249584_treat	0	0.0892842	0.371641	0.078609	0	0.0658676	0	0	0.0588031	0.0556114	0.0291093	0	0.0022554	0	0.0195077	0.0828019	0.0424886	0	0	0.0705949	0.0334257	0
GSM6249585_treat	0	0.114827	0.305322	0.0845775	0	0	0.0430307	0.0331707	0	0.118904	0	0	0	0.00277902	0.073311	0.00914592	0.0196282	0.00445841	0	0.0939364	0	0.096909
GSM6249586_treat	0.0126799	0.0445221	0.299672	0.108998	0	0	0.0492575	0.0239116	0	0.112159	0	0	0	0.102969	0.0390298	0.029496	0.0273585	0.00176657	0.0529252	0.0330533	0.0207663	0.0414351
GSM6249587_treat	0.0448683	0	0.376849	0.0322526	0	0.13473	0.0125333	0.0476314	0.00510944	0.00830803	0.0204589	0	0.00397356	0.0487769	0.0858966	0.0377116	0.0614979	0.00937513	0.00540467	0.0636109	0	0.00101128
GSM6249588_treat	0.0211392	0.151625	0.131687	0.112067	0	0.0311356	0.0262569	0.0714838	0	0.020718	0	0.00665275	0	0.0606126	0.0887729	0.0972425	0.0350151	0	0.145592	0	0	0
GSM6249589_treat	0	0.133022	0.296174	0	0	0.0564869	0.0361905	0.0633242	0	0.0757774	0.0275353	0	0.0289491	0.0848383	0.128189	0.0323754	0.0175703	0	0.00385753	0.0157106	0	0
GSM6249590_treat	0	0.137836	0.24711	0.129222	0	0.0008634	0.0678575	0.036371	0	0.161392	0	0	0	0.0195363	0.104179	0.0441489	0.0224663	0	0	0.0290165	0	0
GSM6249591_treat	0	0.141743	0.170809	0.0775432	0.0376644	0.0476521	0.0469792	0	0	0.0423739	0.0429977	0	0.0090177	0.0933829	0.109469	0.0818096	0.0136501	0	0.0782898	0.00661794	0	0
GSM6249592_treat	0	0.119507	0.358273	0.0362833	0	0.0913314	0.0285022	0.0434828	0	0.016877	0.0187355	0	0.0045482	0.0856377	0.0393223	0.0338739	0	0.0227329	0	0.0283233	0	0.0725692
GSM6249593_treat	0	0.015043	0.223347	0.0460082	0	0.112481	0.0132041	0.0683517	0	0.0143065	0.0314787	0	0.0284074	0.121061	0.0259896	0.0307069	0	0	0	0.147079	0.0195358	0.103
GSM6249594_treat	0	0.104288	0.214874	0	0.0176707	0.00994268	0.0340113	0.0166995	0	0.0217579	0.00779102	0	0	0.0792256	0.00210015	0.00179544	0	0.0146241	0	0.17014	0	0.30508
GSM6249595_treat	0	0.181846	0.22641	0.0341018	0	0.0785934	0.0193667	0.0745973	0	0	0.0470203	0	0	0.109276	0.101685	0.0493437	0	0.0119028	0.0181966	0.0371312	0	0.010528
GSM6249596_treat	0.00254645	0.133087	0.245084	0.10031	0	0	0.0079847	0.13851	0.0120442	0.130501	0	0	0	0.0509269	0.0104471	0.0938034	0	0.0100757	0.0509483	0.0137323	0	0
GSM6249597_treat	0	0.163011	0.172777	0.0969808	0	0	0.0676597	0.0300389	0	0.0926327	0.0313079	0	0	0.0281206	0.134401	0.0764975	0.040408	0	0.0605729	0.00559225	0	0
GSM6249598_treat	0	0.0486723	0.419084	0.0928726	0	0.115071	0	0.0172608	0.0315958	0.0457289	0.00876205	0	0.0201902	0	0.025501	0.0590236	0.0482161	0	0.0680216	0	0	0
GSM6249599_treat	0	0.162905	0.297764	0.0928422	0	0.0581372	0.0302473	0.0215345	0	0.0411241	0.0373926	0	0.0257343	0	0.069109	0.0837213	0.0167774	0	0.00844734	0.0465273	0.00773572	0
GSM6249600_treat	0	0.213481	0.190155	0.0493848	0.0206239	0.00600337	0.0482358	0.0159457	0	0.0747261	0	0	0.0261169	0.0804029	0.0116001	0	0	0.0598891	0	0.0704326	0	0.133002
GSM6249601_treat	0.055711	0.0688072	0.176831	0.0597882	0	0.0665917	0.0134465	0.125261	0	0.0688573	0	0	0	0.174081	0.0565006	0.060356	0.00116621	0	0	0.0348275	0.0326389	0.00513597
GSM6249602_treat	0	0.0854839	0.324605	0.100729	0.00230798	0.0823713	0.025511	0.0295018	0	0.120519	0	0	0	0.0249121	0.0428847	0.0685474	0.0136126	0.0113757	0.0247048	0.0263255	0.0166084	0
GSM6249603_treat	0	0.119945	0.326214	0.0591031	0	0.103828	0.0559353	0	0	0.051754	0.00661349	0	0	0.0301134	0.0357255	0.0465876	0.0210677	0.0196468	0.0372605	0.0418402	0.0046443	0.0397214
GSM6249604_treat	0	0.173797	0.291018	0	0	0.0403058	0	0.0100535	0.0571231	0.0458225	0.051039	0	0.0088639	0.0467167	0.0290807	0.0510296	0.00906718	0.023514	0	0.155596	0	0.00697306
GSM6249605_treat	0	0.119832	0.273372	0.0608325	0	0.0368686	0.0181916	0.0913679	0	0.0841645	0.01501	0	0	0.0802323	0.0384805	0.0452378	0.00658471	0.00889305	0	0.107457	0	0.0134757
GSM6249606_treat	0	0.0455866	0.35238	0.0411256	0.0211212	0.0269809	0.00828682	0	0	0.00185604	0	0.0481955	0	0.0930151	0.0529542	0.028841	0	0.00189175	0	0.165214	0	0.112551
GSM6249607_treat	0	0.147368	0.251685	0.0835425	0	0.00661136	0.00118739	0.0844874	0.0259976	0.0227442	0.071543	0	0	0.0577705	0.0512374	0.0805166	0.00972303	0	0.00533533	0.100251	0	0
GSM6249608_treat	0	0.144542	0.242549	0.0496395	0.0140094	0.11713	0.0492892	0.00210581	0	0	0.0122992	0	0	0.0208376	0.0440974	0.0344939	0.0349649	0.0241842	0	0.109919	0.0253957	0.0745439
GSM6249609_treat	0	0.0870909	0.348048	0.112668	0	0.0400995	0.0532117	0.0291286	0	0.0653642	0.0222128	0	0	0.0496557	0.0330029	0.0264324	0.0285209	0.0162267	0.0508484	0.025899	0	0.0115904
GSM6249610_treat	0.0391869	0.141275	0.155268	0.00256748	0.0151457	0	0.0476441	0.0393812	0	0.0721174	0	0	0.0375468	0.0864637	0.0574668	0.000351065	0	0.0322586	0	0.0906659	0	0.182661
GSM6249611_treat	0.00366675	0.20444	0.385726	0.0899179	0.0144543	0.00923331	0.0347988	0.0386968	0	0.118387	0	0	0	0.0276216	0.00988047	0.0406428	0	0.00515455	0.0173797	0	0	0
GSM6249612_treat	0	0.101719	0.203506	0.107191	0	0	0.0525764	0.0352633	0	0.0663769	0.0325472	0	0	0.157627	0.0548755	0.0208038	0	0.0199304	0	0.0498073	0	0.0977769
GSM6249613_treat	0	0.096922	0.157911	0.0762688	0.0109544	1.04e-05	0.0632011	0.0168642	0	0.0661674	0.020769	0	0	0.120156	0.248558	0.0390067	0.0171728	0	0.0660388	0	0	0
GSM6249614_treat	0	0.111709	0.322941	0.110298	0	0.0199321	0.0370084	0.0336694	0.00270413	0.0688638	0.0017283	0	0	0.0573963	0.0644074	0.0496676	0.0259601	0	0.0505025	0.0163502	0.0204992	0.00636251
GSM6249615_treat	0	0.130465	0.192319	0	0	0.138593	0.0565062	0.0989932	0	0.0891423	0.00796881	0	0.00192941	0.0149171	0.0935065	0.0117808	0.021758	0.00284286	0.00729838	0.0338811	0.0128295	0.0852692
GSM6249616_treat	0	0.0993504	0.424544	0.0662943	0	0.0151722	0.00233477	0.018832	0	0.0519705	0	0	0	0.0609477	0.0738859	0.0366604	0.00676574	0	0	0.0579141	0	0.0853276
GSM6249617_treat	0.00836372	0	0.382635	0.0747815	0	0.115609	0.020648	0.0180744	0	0	0.0363098	0	0.00277772	0.087892	0.0722588	0.091588	0.00492504	0.0174788	0.00778572	0.0320214	0.000264457	0.0265872
GSM6249618_treat	0	0.0972355	0.378729	0.067105	0	0.0662852	0.0495763	0.00479172	0	0	0.0204543	0	0.0399673	0.00911474	0.118588	0.0638655	0.023039	0	0	0.0612488	0	0
GSM6249619_treat	0	0.100452	0.207952	0.139079	0	0.0255908	0.0117874	0.0675509	0	0.0665307	0.00159734	0	0	0.116711	0.0791435	0.0537129	0.0157632	0	0.0613589	0.0527704	0	0
GSM6249620_treat	0	0.0938469	0.267125	0.0408712	0	0.0982959	0.0681609	0.051642	0	0.0303013	0.0384369	0	0.0211928	0.0965477	0.0201242	0.025443	0.000877441	0.0221309	0.05363	0.0667706	0	0.00460322
GSM6249621_treat	0	0.114394	0.356327	0.0999088	0	0.114016	0.017408	0.0708397	0	0.0300893	0	0	0.00407336	0.0480825	0.017482	0.0651623	0.00543691	0	0.0468032	0.00997812	0	0
GSM6249622_treat	0	0.220401	0.243161	0.0667233	0.00508103	0.0675548	0.0322625	0.0533789	0	0.00605677	0.024546	0	0.00619577	0.134469	0.0104268	0.0169711	0	0.0420066	0.00953942	0.0292447	0	0.0319826
GSM6249623_treat	0	0.00395019	0.52941	0.0455289	0.0316318	0	0	0.000262181	0.0539383	0.0448003	0.00909008	0	0	0.0763449	0.0106101	0.0885427	0.0421308	0	0.0538769	0.00988255	0	0
GSM6249624_treat	0.0159733	0.177349	0.178683	0.221515	0	0	0.000486672	0.0959595	0.0353018	0.0766189	0	0	0	0.0850993	0.0232432	0.0393944	0	0.00522482	0.0212093	0.023943	0	0
GSM6249625_treat	0	0.0561653	0.370495	0.0673948	0.0205678	0.0347617	0.0237402	0.0242904	0	0.0183512	0.0370804	0	0	0.131737	0.0119036	0.0815615	0.00414204	0	0.018353	0.0601737	0.0131985	0.0260834
GSM6249626_treat	0	0.181253	0.252021	0.00225009	0.0840943	0	0.111033	0.0606389	0	0.0426793	0.0334939	0	0.0118432	0.0157421	0.0262127	0.0611428	0.0279957	0.0381615	0.0411531	0	0.00737336	0.00291223
GSM6249627_treat	0	0.15138	0.296912	0.166438	0	0	0.0105544	0.0561564	0.0143857	0	0	0.0104009	0.00486238	0.0804853	0.116939	0.00989556	0	0	0	0.0501012	0	0.0314893
GSM6249628_treat	0	0.125985	0.383754	0.0291102	0	0.0356974	0.0326779	0.0501195	0	0.014314	0.00711744	0	0	0.0934983	0.0558362	0.0690749	0.00686279	0	0	0.0687252	0	0.0272271
GSM6249629_treat	0	0.155397	0.413979	0.100475	0.0187627	0	0.0198676	0	0.032686	0.0126822	0.0146322	0	0.0256062	0.0573844	0.0548343	0.0231611	0.0153952	0	0.0216259	0.0335122	0	0
GSM6249630_treat	0.016141	0.106317	0.215564	0	0	0.0941156	0.120619	0.0725974	0	0.0316015	0.0581007	0	0	0.104963	0.109088	0.0154126	0.00300111	0	0.00733109	0.0122041	0	0.032944
GSM6249631_treat	0	0.090813	0.375542	0.0510206	0.00303276	0.00271467	0.0133726	0.0575311	0	0.0262146	0.0271891	0	0.00108123	0.0639138	0.106532	0.0250395	0	0.0114766	0.0725017	0.00658914	0	0.0654359
GSM6249632_treat	0	0.0813578	0.231009	0.0792359	0	0.0402644	0	0	0.0167702	0.025069	0.0549899	0	0	0.169038	0.0372971	0.108712	0.0256478	0	0	0.105919	0.00222188	0.0224685
GSM6249633_treat	0	0.162184	0.406985	0.0579595	0.003485	0.0288015	0.0433741	0.0329584	0.015057	0.0335532	0.0168346	0	0	0.00983278	0.0431192	0.0450539	0.0272402	0	0.0412958	0.032266	0	0
GSM6249634_treat	0	0.117802	0.321364	0.102735	0	0.0315418	0	0.0353285	0.0223312	0.0849091	0	0	0	0.0446033	0.0195998	0.112356	0.0343144	0	0.06485	0.000111448	0.0081534	0
GSM6249635_treat	0	0.137305	0.477818	0.0386412	0	0	0.0293715	0.0748267	0	0.0548504	0.0216094	0	0	0.0449206	0.0304191	0.0231683	0.0153744	0	0	0.0337283	0	0.0179666
GSM6249636_treat	0.0186994	0.0856986	0.317176	0.150794	0	0.01224	0.0141545	0.056708	0	0.0838733	0.014657	0	0	0.047387	0.0225015	0.0392533	0	0.0386093	0.0539152	0.0443334	0	0
GSM6249637_treat	0.0217047	0.111683	0.354702	0.0476019	0	0.0161215	0.0240477	0.0783492	0	0.0633227	0	0	0	0.113265	0.0238819	0.0252599	0	0.0246268	0.0548459	0.0324621	0	0.00812513
GSM6249638_treat	0	0.115611	0.371919	0.0853812	0.00406558	0.0134882	0.031684	0.0328083	0.0165205	0.107545	0	0	0	0.0765947	0.0278871	0.0384191	0	0.0274385	0.0101459	0.0358654	0.00342625	0.00119999
GSM6249639_treat	0	0.0931795	0.34364	0.0325689	0	0.0871211	0	0.0894822	0	0.0579078	0	0	0	0.034193	0.0403792	0.0729345	0.0127198	0	0	0.129616	0	0.00625714
GSM6249640_treat	0	0.1494	0.215252	0.127219	0.015887	0.00326937	0.00538573	0.0277591	0	0.0653817	0.00500726	0	0	0.119517	0.0320991	0.108339	0.00756374	0.0126898	0.0309497	0.0705518	0	0.00372881
GSM6249641_treat	0	0.0654512	0.264343	0.138915	0	0	0.013263	0.0611102	0	0.0251799	0	0.0041643	0.0132438	0.116888	0.0716024	0.0262264	0	0.0171195	0.0248211	0.0169863	0	0.140686
GSM6249642_treat	0	0.0634912	0.465759	0.0344502	0	0.0351431	0.0239757	0.0640329	0	0.0426666	0	0	0	0.0819226	0.0391551	0.0540478	0.00384725	0	0.0505163	0.0278749	0	0.0131176
GSM6249643_treat	0	0.0346519	0.288961	0.0530871	0	0.131418	0.0209078	0.0451382	0	0.0347948	0.0248276	0	0	0.0758167	0.0422182	0.0546223	0	0.0343061	0.0486355	0.0456272	0	0.0649876
GSM6249644_treat	0	0.098317	0.261305	0.0767704	0	0.127501	0.0335043	0.0514279	0	0.0736808	0.00844964	0	0	0.0206841	0.0762238	0.0467847	0.0407014	0	0.0157712	0.0688786	0	0
GSM6249645_treat	0	0.120407	0.343057	0.0994509	0	0	0.0754553	0.0368005	0	0.125139	0.00473081	0	0	0.033301	0.0315784	0.0469409	0.00371304	0.00282326	0.019278	0.0339076	0	0.0234176
GSM6249646_treat	0	0.0494093	0.308505	0	0.0188123	0.105312	0.0368778	0.0729868	0	0.0732679	0.0543341	0	0	0.0620088	0.0660102	0.0682769	0.00775261	0	0.00939949	0.052391	0	0.0146554
GSM6249647_treat	0	0.0739014	0.416917	0.0583098	0	0.0412003	0.0073995	0.0536193	0	0.0655358	0	0	0	0.0161252	0.129965	0.0669498	0.0141376	0	0.0397646	0.0161757	0	0
GSM6249648_treat	0.00618722	0.0918791	0.189064	0.0338757	0	0.0796023	0.0424006	0.107975	0	0	0.0419071	0	0.0234086	0.0725126	0.0735658	0	0.0033457	0	0	0.0945931	0	0.139684
GSM6249649_treat	0	0.105001	0.405368	0.0173207	0	0.0736922	0.00221425	0.0500387	0	0.0722738	0.00192562	0	0	0.0263853	0.0512684	0.0873784	0.0313739	0.0188514	0	0.04334	0	0.0135686
GSM6249650_treat	0.0170101	0.0187648	0.204318	0.111386	0	0.101706	0.00445024	0.0533724	0.0291215	0.0836983	0.034332	0	0	0.0845608	0.0586421	0.0712535	0.0208782	0	0	0.106506	0	0
GSM6249651_treat	0	0.0947516	0.183761	0.20259	0	0	0.0119334	0.0306806	0.00992543	0.160673	0	0	0.00832161	0	0.0463054	0.0461645	0.0801706	0	0	0.110949	0.0137735	0
GSM6249652_treat	0	0.137623	0.202856	0.0856616	0	0.132343	0	0.0427667	0.03237	0	0.0196743	0	0.0399691	0	0.0132501	0.0727222	0.0225216	0	0.173237	0.025005	0	0
GSM6249653_treat	0.00537619	0.157258	0.364167	0.033463	0	0.0896777	0	0.0603517	0.0151183	0.0507279	0.0115381	0	0	0.0966789	0.0142713	0.0386582	0	0.0409238	0	0.0206211	0	0.00116841
GSM6249654_treat	0	0.0736059	0.142275	0.106757	0	0.124665	0.049677	0.0173275	0.0339792	0	0.084899	0	0.0403039	0	0.063598	0.105105	0.0507475	0	0	0.107059	0	0
GSM6249655_treat	0	0.0828201	0.223589	0.0208824	0.002344	0.0230423	0.109501	0.0310316	0	0	0.0302804	0	0.0463734	0.057315	0.0709747	0.00293766	0	0.0550362	0	0.0852778	0	0.158594
GSM6249656_treat	0	0.120466	0.270518	0.0502363	0	0.196948	0.0125419	0.0102224	0	0	0.0517707	0	0.0102485	0.0361597	0.0506206	0.0748689	0.0145851	0	0.0121478	0.0886669	0	0
GSM6249657_treat	0	0.128594	0.116574	0.155868	0	0.0216427	0.00997632	0.115719	0	0.0779966	0	0	0.00479459	0.123953	0.0966931	0.0372041	0	0.0390143	0.0433716	0.0134754	0	0.0151224
GSM6249658_treat	0	0.146274	0.296858	0.108335	0	0	0	0.0529137	0.0472801	0.101937	0	0	0	0.0524102	0.0380454	0.0452415	0.0236931	0	0.0441848	0.0339236	0.00890374	0
GSM6249659_treat	0	0.0768332	0.246176	0.0975919	0	0.103771	0	0.0357719	0.0375462	0.111296	0	0	0.0155855	0.00297913	0.0944735	0.0637274	0.0312491	0	0.045734	0.0372654	0	0
GSM6249660_treat	0	0.118682	0.182846	0	0	0.141429	0.0768049	0	0	0	0.0927653	0	0.0173306	0.135281	0.129753	0	0.0145048	0	0.0359318	0.0439297	0	0.0107426
GSM6249661_treat	0	0.103781	0.358996	0.0780695	0.0162466	0.164159	0	0.0353128	0	0	0.00494159	0.00671838	0	0	0.00524604	0.0673547	0.0263413	0	0.0953388	0.0374948	0	0
GSM6249662_treat	0	0.11169	0.248878	0.199395	0	0	0.064927	0.00779788	0.0112487	0.112761	0	0	0	0.027718	0.0566971	0.074075	0.00920751	0	0.0104717	0.0485788	0	0.0165535
GSM6249663_treat	0	0	0.456274	0.0458373	0.0106569	0.163706	0	0	0	0	0.0579035	0	0	0.0560617	0.0330049	0.096762	0	0	0.0197959	0.0599975	0	0
GSM6249664_treat	0	0.11239	0.303487	0.0713124	0	0.0800493	0.0260529	0.0150693	0	0.00633714	0.048848	0	0	0.0716897	0.0439409	0.0690313	0.0348838	0	0.0697282	0.0469527	0	0.000227661
GSM6249665_treat	0	0.116651	0.354118	0.111398	0	0	0.0393891	0.0282691	0	0.0545423	0	0	0.0047107	0.00673002	0.0519139	0.118817	0.0173191	0	0.0862323	0.00990931	0	0
GSM6249666_treat	0	0.0239542	0.185381	0	0	0.0545892	0.0422267	0.0309501	0	0	0.0340984	0	0.0200287	0.160015	0.0150626	0	0	0.0562706	0	0.160144	0	0.217279
GSM6249667_treat	0	0.0797211	0.300684	0.0119634	0.0280381	0.0114682	0.00481517	0.032259	0	0.052825	0	0.001487	0.00670833	0.0109502	0.0447833	0.0210556	0	0.0398292	0	0.0415961	0	0.311816
GSM6249668_treat	0.0228095	0.0466181	0.313859	0.119822	0	0	0.0419324	0.0900628	0	0.060634	0.0123644	0	0	0.0760985	0.0222329	0.0539293	7.41e-06	0.0223199	0.063324	0.0263657	0	0.0276203
GSM6249669_treat	0	0.0731853	0.290899	0	0	0.0831338	0.0609733	0.0266312	0	0.0350698	0.0285366	0	0	0.000370936	0.0245383	0.00481421	0.0222356	0.015263	0	0.12548	0	0.208869
GSM6249670_treat	0	0.142897	0.161528	0.0345437	0.0837606	0.0332798	0.122155	0.00972355	0	0.0246308	0.0329786	0	0.0201483	0.0571486	0.0355599	0.0375936	0.0164255	0.0781619	0.0351072	0.0450764	0	0.0292812
GSM6249671_treat	0	0.150847	0.333135	0.160519	0	0.0448159	0.0240402	0.0161417	0	0.00846724	0	0	0.00597428	0.056355	0.0407803	0.0412887	0.00290795	0	0.00973876	0.0617511	0	0.0432374
GSM6249672_treat	0	0.0922821	0.287739	0.0611361	0	0.0468031	0.0626889	0.0242927	0	0	0.0664461	0	0	0.0632306	0.181702	0.0621095	0.00920781	0	0.00787655	0.0295016	0	0.00498423
GSM6249673_treat	0	0.0280698	0.357979	0.0350153	0.00654303	0.031252	0.0167261	0.0434884	0	0.0460041	0.0201012	0	0	0.0631381	0.0715446	0.0897518	0.0319563	0.000387823	0.032769	0	0.0788679	0.0464054
GSM6249674_treat	0	0.141089	0.364486	0.0731707	0	0.0479561	0.0288423	0.0680482	0	0.0500101	0.0192541	0	0	0.0382001	0.0373668	0.0819293	0.00497135	0	0.0223028	0.0223729	0	0
GSM6249675_treat	0	0.146722	0.15681	0.0949198	0	0.0609718	0.0104313	0.0197293	0.071231	0.0924834	0.0114791	0	0	0.0616173	0.0398114	0.122875	0.0139877	0	0.0330033	0.0359744	0.0279537	0
GSM6249676_treat	0	0.0895942	0.366283	0.0555307	0	0.126567	0.00880211	0.00962368	0	0	0.0504366	0	0.0220742	0.039775	0.0573372	0.0695781	0.0398264	0	0.0189146	0.0335311	0	0.0121261
GSM6249677_treat	0	0.0398915	0.313815	0.045904	0	0.100654	0	0.0655351	0	0.00996199	0.0413558	0	0	0.123722	0.0381566	0.0717515	0.00149251	0.00263204	0	0.100454	0.013898	0.0307756
GSM6249678_treat	0	0.0843251	0.415695	0.039473	0	0.0391546	0.010668	0.0432539	0	0	0.0234195	0	0.040411	0.059032	0.102325	0.024752	0	0.00884976	0.00572276	0.0315231	0	0.071396
GSM6249679_treat	0	0.0603784	0.350382	0.0642266	0	0.154883	0.0312893	0	0	0	0.0808765	0	0	0.0313283	0.0201325	0.0793648	0.0234633	0.023005	0.0407801	0.0329933	0.00689667	0
GSM6249680_treat	0	0.0656036	0.254177	0.0923113	0	0.0629601	0.0619197	0.0529011	0	0.0864379	0	0	0	0.106887	0.0285846	0.0532772	0.0097373	0.0449417	0.0131215	0.0245789	0	0.0425611
GSM6249681_treat	0	0.0729145	0.430186	0.0842667	0	0.0947959	0.00140032	0.00648733	0.0106274	0.0108165	0	0	0	0.0826263	0.0165503	0.0754099	0.0175593	0.00294027	0.0179775	0.0516234	0.0238189	0
GSM6249682_treat	0	0.0966086	0.317813	0.143635	0	0.101504	0	0.0074709	0.0208502	0.0414414	0	0	0.0346538	0	0.010064	0.12208	0.0195756	0	0.0613117	0.0229919	0	0
GSM6249683_treat	0.00687065	0.063771	0.198747	0.046099	0.0294841	0.0132894	0.0288743	0.0442003	0	0.0264019	0	0.0014193	0.0642094	0.0343232	0.0429768	0	0.00830434	0.0169248	0	0.186252	0	0.187853
GSM6249684_treat	0	0.125071	0.380713	0.0338555	0	0.0753542	0.00919621	0.0482954	0	0.0312142	0.00758427	0	0.00683616	0.08037	0.0261005	0.0473293	0.0116787	0.0182781	0	0.0938405	0	0.00428224
GSM6249685_treat	0.0190025	0.102708	0.265104	0.0700406	0.0237878	0	0.0949966	0.0850603	0	0.0832736	0.00650814	0	0	0.0802435	0.0290062	0.0712998	0.0108769	0.00519711	0	0.0406353	0.0122597	0
GSM6249686_treat	0	0.203096	0.300524	0.0562375	0	0.0556169	0.0755009	0.0612333	0	0.0196232	0	0.00463125	0	0.00484588	0.0706592	0.0345122	0.00282391	0.0124421	0.0524124	0	0	0.0458414
GSM6249687_treat	0	0.145314	0.324278	0.00527477	0.0025396	0.0880388	0.0238813	0.0040333	0	0	0.0363179	0	0.0295066	0.110689	0.0166956	0	0.00602835	0.0069954	0	0.103546	0	0.0968613
GSM6249688_treat	0.0166017	0.137315	0.27303	0.11425	0.0156588	0	0.0313646	0.0229145	0.0088732	0.0975421	0	0	0	0.118142	0.0614601	0.0512539	0	0.00163752	0.0490488	0.000907676	0	0
GSM6249689_treat	0.0231721	0.19757	0.145995	0.149492	0	0	0.0458336	0.0967311	0	0.0916441	0	0	0	0.0593263	0.027763	0.0110487	0	0.0100825	0	0.0858148	0	0.0555272
GSM6249690_treat	0	0.138921	0.370615	0.0949649	0	0.0137476	0	0.0625856	0	0.0093034	0	0.00831994	0.00992839	0.0889753	0.0780194	0.0235383	0	0	0	0.0714554	0	0.0296267
GSM6249691_treat	0	0.208722	0.270657	0.0437239	0.0305935	0.0202416	0.0168975	0.0207565	0	0.0440536	0.00591209	0	0	0.147585	0.0432181	0.0217172	0	0.0311255	0	0.0493554	0	0.0454415
GSM6249692_treat	0	0.12085	0.218578	0.1512	0	0	0.0628801	0.0185256	0.0090949	0.18439	0.0125328	0	0	0.0381974	0.0402546	0.0384973	0.0205651	0	0	0.0731758	0	0.0112577
GSM6249693_treat	0	0.0778045	0.421317	0.0314868	0.0233788	0.152542	0	0	0	0	0.072341	0	0	0	0.0324697	0.0274333	0.0198024	0.0072656	0	0.114977	0	0.0191823
GSM6249694_treat	0	0.13386	0.321866	0.0480326	0.0491382	0.0179283	0	0.0528112	0	0.00337941	0.0385337	0	0.00375394	0.0478835	0.0171995	0.0317443	0.00971744	0.00278803	0	0.166471	0.0392205	0.015673
GSM6249695_treat	0	0.114952	0.436123	0.0829047	0	0.0553062	0	0.00719134	0	0.0661409	0.007698	0	0	0.0364269	0.0464443	0.0563604	0.0242705	0	0.00648701	0.0596948	0	0
GSM6249696_treat	0	0.0759618	0.330234	0.111217	0	0.0459954	0	0.0310254	0.016396	0.0901796	0.00578171	0	0	0.111633	0.0378495	0.0653022	0.0051767	0	0.0501803	0.0230683	0	0
GSM6249697_treat	0	0.0596702	0.321091	0	0.00846897	0.035523	0.0222563	0.0572926	0	0.0264431	0.00893207	0.0012924	0.00216267	0.121951	0	0.0108237	0	0.0474399	0	0.144715	0	0.131937
GSM6249698_treat	0	0.0681433	0.190415	0.00909253	0.021486	0.0511565	0.0442645	0.00361694	0	0	0.0604063	0	0.0311992	0.107807	0.0160124	0.00770687	0	0.033896	0	0.133336	0	0.221462
GSM6249699_treat	0	0.0485824	0.374694	0.055841	0.00281364	0.059171	0.0386272	0.0774549	0	0	0.0282518	0	0.0520624	0.0754679	0.0908793	0.0274569	0.0208619	0	0	0.047347	0	0.000488544
GSM6249700_treat	0	0	0.603434	0.0792154	0	0	0.00510162	0.00854082	0.0211917	0.030999	0	0.00124615	0	0.0418306	0.00228694	0.0835412	0.0133657	0.0086926	0.0408482	0.0406631	0.000134247	0.0189087
GSM6249701_treat	0	0.0330973	0.176667	0.0420265	0	0.0954776	0.12588	0.0659247	0	0.0995109	0.0218992	0	0	0.0117873	0.142489	0.0815411	0	0.0052055	0.0326843	0	0	0.0658091
GSM6249702_treat	0	0.0660255	0.180969	0.0450006	0.0223857	0.00368809	0.149156	0.0137417	0	0.00735739	0.0577784	0	0	0.156428	0.132603	0.036091	0.00815394	0	0	0.0662026	0	0.0544183
GSM6249703_treat	0	0.0993991	0.221836	0.0866719	0	0.0572263	0.112916	0.0044491	0	0.0932396	0	0	0.00110114	0.0167867	0.162724	0.0748499	0.0472223	0	0.0215782	0	0	0
GSM6249704_treat	0	0.0458822	0.300361	0.0537057	0	0.0416725	0.0443387	0.0171003	0	0.0248067	0.0183074	0	0	0.0969975	0.0365629	0.0296464	0	0	0	0.0809436	0	0.209675
GSM6249705_treat	0	0.128772	0.247729	0.103548	0	0.0252336	0.0158876	0.0465315	0.0180522	0.0388296	0.0710456	0	0	0.0626165	0.0434549	0.106078	0.010179	0	0	0.0820427	0	0
GSM6249706_treat	0	0.127287	0.442895	0.0609937	0.0173333	0.00705161	0.0237704	0.0269142	0.0115271	0.0174352	0.000504507	0.000218093	0.00145214	0.0756508	0.0549839	0.0454226	0.0412643	0.00399909	0.031573	0	0.00279956	0.00692386
GSM6249707_treat	0	0.0958028	0.348693	0.0675826	0	0.0852601	0.0078605	0.0723371	0	0.00107516	0.00786705	0	0.00305222	0.0436125	0.132792	0.0522413	0.00427926	0.00914044	0.00596777	0.0220606	0.000886178	0.0394888
GSM6249708_treat	0	0.124163	0.408544	0.0158327	0	0.0647232	0	0.0218525	0	0	0.0627272	0	0	0.137203	0.0063543	0.0573007	0	0.00733317	0.0197011	0.0655353	0	0.00872959
GSM6249709_treat	0.0167787	0	0.344953	0.0654283	0.0351768	0.0831324	0	0.00796651	0	0	0.0122019	0.0240911	0	0.128899	0.113143	0.000600178	0.0449507	0.011226	0	0.109566	0	0.00188584
GSM6249710_treat	0	0.0235029	0.319595	0.0199845	0	0.0633351	0	0.00865647	0	0	0	0.0441085	0.0164495	0.0665856	0.0817946	0.0401496	0.00441315	0.0150929	0.0182504	0.0504073	0	0.227675
GSM6249711_treat	0	0.0515262	0.271521	0.0025287	0.0101084	0.0197838	0.0404991	0	0	0.0338862	0.0373738	0	0.00650728	0.0685678	0.0229101	0	0.00686811	0.00361973	0	0.0669815	0	0.357318
GSM6249712_treat	0	0	0.319809	0.11586	0	0.127182	0.0177174	0	0.0240991	0	0.00984175	0.0266487	0.0195583	0.00665116	0.0620774	0.0788337	0.0935847	0.00565155	0.0924849	0	0	0
GSM6249713_treat	0	0.0867564	0.370261	0.104877	0	0.0887552	0.059079	0.0239107	0	0.0202835	0	0.0132119	0.0145147	0	0.0217414	0.0811863	0.0512905	0	0.0641333	0	0	0
GSM6249714_treat	0	0.11047	0.360829	0	0	0.0746329	0.00933263	0.0668607	0	0.0504044	0.0198802	0	0	0.0695891	0.0640437	0.043442	0.0215197	0	0.0740272	0.0202062	0	0.0147618
GSM6249715_treat	0	0.12229	0.396527	0.0656029	0	0.00968603	0.0380086	0.0370715	0.0301735	0.0401857	0.0203177	0	0.0014191	0.0156247	0.0311518	0.0659006	0.0171793	0	0	0.105622	0	0.00323913
GSM6249716_treat	0	0.0540922	0.364186	0.110684	0	0	0.0272296	0.0684627	0	0.0380598	0	0.0133183	0	0.00217616	0.0386421	0.0796815	0.00152156	0.00791537	0.194031	0	0	0
GSM6249717_treat	0	0.222431	0.189721	0.0549826	0.0163405	0.0284181	0.0190008	0.0887164	0	0.084105	0	0	0	0.135407	0.00598146	0.0275795	0	0.0440704	0	0.0476535	0	0.0355935
GSM6249718_treat	0	0.0748481	0.385973	0.134615	0	0	0.0101623	0.0467107	0	0.0605016	0.00428693	0	0.00226054	0.107899	0.0700588	0.0376201	0	0.0240054	0.00532076	0.0129259	0	0.0228119
GSM6249719_treat	0	0.0769326	0.387257	0.081277	0.102861	0.0377895	0	0	0	0.0276641	0.00689585	0.00447989	0.0211323	0.0151317	0.017397	0.0827868	0.0612321	0	0	0.0771629	0	0
GSM6249720_treat	0	0.143612	0.0834904	0.178039	0	0	0.0661872	0.0433834	0.0305101	0.0830306	0.0107508	0	0.00581759	0.0776222	0.109271	0.0735687	0.0183679	0	0.027991	0.0447156	0	0.00364289
GSM6249721_treat	0	0.0767642	0.368552	0.0470782	0	0.0587219	0	0.023943	0.0444753	0.0102531	0.032744	0	0.0273216	0.0357194	0.0298918	0.0641678	0.0407825	0	0	0.139585	0	0
GSM6249722_treat	0	0.189346	0.284658	0.0961342	0	0.0115173	0.0448021	0.0500554	0	0.0395331	0	0	0.00765885	0.0125655	0.0281452	0.0325057	0	0.0157488	0.152451	0.0158059	0	0.0190729
GSM6249723_treat	0	0.154928	0.196596	0.108648	0	0.0147854	0.0434243	0.0489268	0	0.0395271	0	0	0	0.0758726	0.0624907	0.011602	0.00407455	0.00148496	0	0.144313	0	0.0933264
GSM6249724_treat	0	0.0925669	0.455377	0.0436771	0	0.0379701	0	0.0622667	0.01806	0.0297644	0	0.00585174	0.0220744	0.0709594	0.080874	0.040067	0.0231468	0	0	0.0173446	0	0
GSM6249725_treat	0	0.103391	0.313856	0.0708634	0	0.0803098	0.0505864	0.0652598	0	0	0.0349526	0	0	0.094827	0.0796267	0.0160534	0.00649912	0.000334232	0.0393582	0.0222653	0	0.0218169
GSM6249726_treat	0	0.150159	0.251203	0.0895392	0	0	0	0.0542476	0.0162114	0.0517624	0	0	0.0284269	0.010663	0.146701	0.0982702	0.0204159	0	0.0289638	0.0534367	0	0
GSM6249727_treat	0	0.0924616	0.368571	0.17527	0	0	0.0509482	0.0116726	0	0.0870885	0.00647874	0	0	0.0578923	0.0472585	0.0382273	0	0.00915181	0.01333	0.0266551	0	0.0149949
GSM6249728_treat	0.00588619	0.12078	0.339565	0.0548363	0	0.0682429	0	0.0470621	0.013492	0.0178223	0.00889906	0	0.00163627	0.0883462	0.0214458	0.0677911	0.0322382	0.0416772	0.0675422	0	0	0.00273724
GSM6249729_treat	0.00321514	0.048126	0.249925	0.021522	0.00138222	0.0233883	0.0694385	0.0436792	0	0.102385	0	0	0	0.0570211	0.0131313	0	0	0.0328434	0	0.113664	0	0.220278
GSM6249730_treat	0	0.0764734	0.322493	0.0373507	0	0.0848968	0.0106019	0.0733536	0	0.0192921	0.0148628	0	0.0372382	0.175255	0.0620483	0.0244796	0	0	0.024052	0.0136731	0	0.0239294
GSM6249731_treat	0	0.12527	0.321433	0	0	0.0570975	0.0343104	0.0355477	0	0.0572832	0.0484313	0	0	0.0837064	0.0819294	0.0498319	0.00465914	0	0.0364837	0.0354151	0	0.0286013
GSM6249732_treat	0.0188469	0.501314	0.133236	0.0134864	0	0.0161967	0.00660703	0.0847162	0	0.00323332	0.0112114	0	0	0.098875	0.0120996	0.0034943	0	0.0113496	0.0410056	0.0285276	0	0.015801
GSM6249733_treat	0	0.0403623	0.231619	0	0	0.148933	0.026477	0.0111644	0	0.0119708	0.0588331	0	0	0.0359792	0.0162932	0.0194395	0.0148438	0.0364687	0	0.17337	0	0.174245
GSM6249734_treat	0	0.13961	0.318933	0.100894	0.00796651	0	0	0.0423854	0.0312587	0.11203	0	0	0	0.0492104	0.0279942	0.048141	0.0655547	0	0.0336504	0.0223713	0	0
GSM6249735_treat	0	0.113636	0.340459	0.0903059	0.0208667	0.00916084	0.0610066	0.0631601	0	0.0364101	0	0	0	0.0448879	0.06094	0.0573823	0.00886946	0	0.0646697	0.0106392	0	0.0176059
GSM6249736_treat	0	0.156889	0.278305	0.0752518	0	0.137587	0.0037435	0.0175385	0	0	0.0516929	0	0.0249381	0	0.0499264	0.0906834	0.0337913	0	0.0219245	0.0449313	0.0127977	0
GSM6249737_treat	0	0.079241	0.224442	0.0270805	0	0.101871	0	0.0121181	0	0	0.0604615	0	0	0.0839657	0.0594252	0.0823238	0.0156959	0.0131601	0	0.172303	0	0.0679121
GSM6249738_treat	0	0.0974745	0.427583	0.0431156	0	0.103855	0.000919479	0.00394085	0.000236595	0.0135341	0	0	0.00603695	0.0761649	0.0647191	0.0285678	0	0.00820339	0.000223555	0.00966417	0	0.115761
GSM6249739_treat	0	0.0652826	0.492214	0.0367015	0.0208852	0.0193995	0.0399312	0	0	0.0388807	0.032466	0	0.005646	0.103368	0.0224697	0.0338957	0	0	0.0117886	0.032653	0	0.0444185
GSM6249740_treat	0	0.116551	0.283544	0.0580673	0	0.0710633	0.0513092	0.0346493	0	0.0443694	0.0087246	0	0.00336313	0.0169426	0.0672447	0.0561768	0.00587159	0.0330848	0.107947	0	0	0.0410918
GSM6249741_treat	0	0.116793	0.249824	0.0865234	0.00217423	0.0672072	0.041188	0.019636	0	0.0884313	0.0391096	0	0	0.0669044	0.0133086	0.0451074	0.00112458	0.0415151	0.0702364	0.0509164	0	0
GSM6249742_treat	0	0.102084	0.243134	0.0449592	0	0.0175008	0.057827	0	0.0244187	0.0137204	0.0388391	0.0223541	0.0240031	0.00630852	0.0264983	0.0634511	0.120594	0	0.0329792	0.0711989	0.09013	0
GSM6249743_treat	0	0.0601346	0.462305	0.0124415	0.00147569	0.0565831	0.0101079	0.00363196	0	0	0.0140146	0	0	0.0694332	0.0101209	0.0220484	0	0.0227635	0	0.0657465	0	0.189193
GSM6249744_treat	0	0.0744121	0.476641	0.0487156	0.0314973	0.0549257	0	0	0	0.0346568	0.00746212	0	0	0.135009	0	0.0371688	0	0.00706783	0	0.0460722	0	0.046372
GSM6249745_treat	0.0282441	0.0313276	0.250061	0.0563007	0	0.0307479	0.0166802	0.0788672	0	0.00204934	0.0520578	0	0	0.190836	0.0487082	0.0400295	0.00750211	0	0.0104747	0.127544	0	0.0285698
GSM6249746_treat	0.0253935	0.133555	0.0911873	0.0897848	0	0.00141591	0.0292751	0.0453846	0	0.00270022	0	0.0421537	0	0.11105	0.034841	0.0111633	0	0.0481747	0	0.174573	0	0.159347
GSM6249747_treat	0	0.0493221	0.376583	0.00630541	0	0.098589	0.033095	0.0366913	0	0	0.0436495	0	0	0.106009	0.0302404	0.0597782	0	0.0178	0	0.105127	0	0.0368096
GSM6249748_treat	0	0.0737729	0.254829	0.0289128	0.0345898	0.0473731	0.0671521	0.00844232	0	0	0.0873938	0	0.00408423	0.0644583	0.0376148	0.0346425	0.00694434	0.000102595	0	0.109469	0	0.140218
GSM6249749_treat	0	0.127158	0.425111	0.0571892	0	0	0.0412327	0.0254592	0	0.1016	0.00138114	0	0.0360622	0	0.0747557	0.0310466	0.0492402	0	0.0297631	0	0	0
GSM6249750_treat	0	0.153395	0.301376	0.0806199	0	0	0.0527201	0.0148186	0	0.0987238	0	0	0.00019012	0.00808613	0.0557379	0.109854	0.0176948	0	0	0.0767175	0	0.0300661
GSM6249751_treat	0	0.179347	0.144816	0.0129174	0.0535123	0.0426724	0.100444	0.00486967	0	0	0.0373268	0.00578555	0.0396313	0	0.164856	0.0230447	0.0127325	0	0	0.125484	0	0.0525612
GSM6249752_treat	0	0.140396	0.408182	0.0482369	0	0.00999112	0	0.0315532	0.0460114	0.0504434	0.00418942	0	0.00781464	0.0352303	0.0197225	0.00362335	0.116171	0	0.000853619	0.0520691	0.0255117	0
GSM6249753_treat	0	0.107329	0.319274	0.117491	0	0.0586563	0	0.0491936	0.048637	0.0331239	0.00348973	0	0.0357075	0.0328343	0.0337663	0.0404888	0.0204878	0	0.0475482	0.000488935	0.0514834	0
GSM6249754_treat	0	0.137638	0.339965	0.0608254	0	0.0467041	0.0347313	0	0.0404318	0.0225004	0.0300017	0	0.0296095	0.0126792	0.0594416	0.0779806	0.0294006	0	0	0.0666418	0	0.0114488
GSM6249755_treat	0	0.073697	0.396691	0.0327691	0.0293882	0.066017	0.0390304	0.046061	0	0.0632874	0.00179223	0	0.000193533	0.0567599	0.0381672	0.0483675	0.00289351	0.000858625	0.0288275	0.0146052	0.00783565	0.0527576
GSM6249756_treat	0	0.107196	0.374011	0.071699	0	0.1249	0.0270832	0.0128504	0.0176757	0.0180626	0.0243015	0	0	0.0610252	0.0164755	0.0432167	0	0.035969	0.0198884	0.0420312	0	0.00361453
GSM6249757_treat	0	0.222442	0.0849316	0.0549151	0	0.121749	0.0410403	0.0478157	0.00417241	0	0.00678861	0.00728323	0	0.114659	0.110677	0.0240149	0	0.0680333	0	0.0421619	0	0.0493166
GSM6249758_treat	0	0.0569825	0.391151	0	0	0.0820064	0.068178	0.00744871	0	0.00203529	0.0349782	0	0.00925277	0.100393	0.0626753	0.013983	0.0120543	0.011613	0.0456815	0	0	0.101567
GSM6249759_treat	0	0.135968	0.323834	0	0	0.092747	0.000259739	0.0219591	0.00399043	0.0167298	0.0633858	0	0.00482301	0.0932224	0.0496256	0.0399564	0.0309232	0	0.0582771	0.0607035	0	0.0035951
GSM6249760_treat	0	0.0750608	0.375703	0.114442	0.0304264	0	0.0551661	0.00480909	0.00389419	0.102918	0.0165548	0	0	0.0380247	0.0473751	0.040898	0.0387187	0	0	0.0560094	0	0
GSM6249761_treat	0	0.0310048	0.38995	0.0494299	0.0208126	0.0150692	0.0119165	0.0109728	0.00279111	0.0103205	0	0	0	0.120451	0.0364711	0.0534678	0.0226811	0	0.146954	0.00773746	0.0697992	0.000170414
GSM6249762_treat	0	0.117019	0.21034	0.161847	0	0.0497045	0	0.00375597	0.0419136	0.170969	0	0	0.00114268	0.0725519	0.052252	0.0572902	0.00748297	0	0.0157461	0.0379848	0	0
GSM6249763_treat	0	0.153944	0.265064	0.0969138	0	0.05354	0	0.0506774	0.025683	0.0866242	0.0103682	0	0	0.0343993	0.00442891	0.0661033	0.00967576	0.0210015	0	0.121577	0	0
GSM6249764_treat	0.0158371	0.0508705	0.345982	0.0626043	0.0275755	0	0	0.0612418	0.03088	0.135521	0	0	0	0.0953264	0.0491921	0.0637067	0.00574887	0	0.0520901	0.00342355	0	0
GSM6249765_treat	0	0.0151077	0.246343	0.098618	0	0.101323	0.0327163	0.00399745	0	0	0.0598348	0	0	0.0520227	0.129304	0.121381	0	0.00228581	0	0.0957998	0	0.0412663
GSM6249766_treat	0	0.0457751	0.540622	0.0654125	0.0105754	0.0667073	0	0.062892	0	0	0	0	0.0190067	0	0.00972331	0.057165	0.0422522	0.00432656	0.0476229	0.0226471	0.00527217	0
GSM6249767_treat	0	0.0979362	0.359947	0.0520379	0.0320035	0	0.0155715	0.020166	0	0.0462785	0.00614839	0	0.0233777	0.166895	0.0156201	0.0364424	0	0.0138211	0.0119318	7.89e-05	0	0.101744
GSM6249768_treat	0	0.0974421	0.151384	0.0183506	0.00608673	0.11735	0.00187595	0.0288949	0	0	0.00234508	0.0214832	0.016905	0.0446186	0.119632	0.00395847	0.0152779	0.032528	0	0.143954	0	0.177913
GSM6249769_treat	0	0.0957044	0.426615	0.104974	0	0.0400295	0	0.0200777	0.0126263	0.0510677	0	0	0	0.0497561	0.0556729	0.0450829	0	0.000675601	0.090791	0	0.00341823	0.003508
GSM6249770_treat	0	0.0639246	0.322642	0.0224896	0.0211533	0.048611	0.00855826	0	0.00551747	0	0.0137327	0.00993946	0	0.126335	0.0526303	0.053045	0	0.0323248	0	0.091115	0	0.127981
GSM6249771_treat	0	0.23006	0.163859	0.0784857	0	0.0959646	0	0.0947531	0.00434728	0.0428707	0	0	0	0.0669498	0.049267	0.0656294	0	0.0558481	0.0519645	0	0	0
GSM6249772_treat	0	0.168973	0.419267	0.0818389	0	0.0192081	0.0218522	0.0658455	0	0.0804126	0	0	0	0.032406	0.0423959	0.0306037	0.00859381	0	0.0256632	0.0012106	0.00172984	0
GSM6249773_treat	0	0.050449	0.337441	0.0489144	0.0023009	0.0279903	0.0332206	0.0250791	0	0.0291006	0	0	0	0.135508	0.0753299	0.0180461	0	0	0	0.129317	0	0.0873028
GSM6249774_treat	0	0.151101	0.210045	0.00594753	0	0.128348	0.0671068	0	0	0.00145718	0.0547565	0	0.0135882	0.0762676	0.0455974	0.0471407	0.0654219	0.000555939	0	0.10429	0	0.0283767
GSM6249775_treat	0	0.0706877	0.572021	0.0770219	0	0.018544	0.0116652	0.0425298	0.00900507	0.0409929	0.000794003	0	0	0.0266603	0.0226022	0.0610925	0.0171623	0	0	0.0256324	0.00358881	0
GSM6249776_treat	0	0.0479426	0.359284	0.0318228	0	0.0236075	0.0317469	0.0814215	0	0.0910053	0.00435188	0	0.0187293	0.0226134	0.126926	0.0801907	0.0119523	0.0214203	0	0.0469854	0	0
GSM6249777_treat	0	0.0981693	0.397495	0.145113	0	0	0.0302048	0.0462795	0	0.0839386	0	0	0	0.0648793	0.0449051	0.0453907	0	0	0.00271529	0.0238576	0	0.0170513
GSM6249778_treat	0	0.10484	0.324456	0.0472531	0	0.0705787	0.0475792	0.0125967	0	0.0106056	0.0289121	0	0.0115056	0.0763671	0.000847305	0.047037	0.0154372	0.0177625	0	0.129123	0	0.0550981
GSM6249779_treat	0	0.0338128	0.454365	0.085462	0	0	0.0168524	0.0343667	0	0.119407	0	0	0	0.0598261	0.0695039	0.0749371	0.00358933	0	0.0441626	0.00371533	0	0
GSM6249780_treat	0	0.0509061	0.392909	0.00263055	0.020378	0	0.00968825	0.0144899	0	0.0682926	0.0132635	0	0	0.0886206	0.0148288	0.0290546	0	0.0257512	0	0.127847	0	0.141339
GSM6249781_treat	0	0.0301673	0.231387	0	0	0.0923903	0.00984878	0.0105283	0	0.015065	0	0.016205	0	0.012398	0.0357374	0.0124722	0.0243754	0.0269692	0	0.234383	0	0.248073
GSM6249782_treat	0	0.12203	0.297623	0.0703362	0	0	0.04316	0.0500319	0	0.108202	0.0170902	0	0	0.0723692	0.0499616	0.0919698	0.00634956	0	0.0487266	0.0221497	0	0
GSM6249783_treat	0	0.0610774	0.426245	0.061403	0	0.0635874	0	0	0.0210528	0	0.0244098	0	0	0	0.016351	0.0761048	0.12502	0	0.119646	0.000344227	0.00475924	0
GSM6249784_treat	0	0.137779	0.209469	0.134095	0.0056125	0	0.0143925	0.0170406	0.0388236	0.0809961	0.0196135	0	0	0.0622271	0.0638922	0.0853324	0.0262062	0	0	0.10452	0	0
GSM6249785_treat	0	0.0374381	0.343977	0.0638045	0	0.0918449	0.0178046	0.0444252	0	0	0.0246253	0	0.0161711	0.073339	0.0282658	0.0239059	0	0.002348	0	0.102107	0	0.129944
GSM6249786_treat	0	0.00471604	0.258337	0.0429537	0	0.104114	0.00532843	0.0391585	0	0.0441353	0.000180347	0.00244889	0.0171407	0.04971	0.111472	0.0303896	0.0354135	0	0	0.146864	0.0439414	0.0636973
GSM6249787_treat	0.0213315	0.0646984	0.467452	0.0650424	0	0.0157142	0.0105469	0.0555221	0.00381442	0.0501754	0	0	0	0.0767617	0.0477227	0.055312	0	0.020429	0.0371495	0	0	0.00832808
GSM6249788_treat	0	0.0944667	0.309328	0.0118129	0	0.0683606	0	0.0398396	0.0286334	0	0.0720885	0	0	0.190241	0.019027	0.0290926	0	0	0	0.128091	0	0.00901796
GSM6249789_treat	0	0.123412	0.353634	0.0493323	0	0.107258	0.0216972	0.0196691	0	0.0263544	0.0222772	0	0	0.12247	0.0682519	0.00397607	0.0186412	0	0	0.0628879	0	0.000138547
GSM6249790_treat	0	0.153387	0.138511	0.0825971	0	0.106674	0.0167559	0.0535383	0	0.131372	0.0243097	0	0	0	0.094384	0.0950354	0.00954572	0	0.0302494	0.0636399	0	0
GSM6249791_treat	0	0.133433	0.306064	0.0691364	0	0.0905895	0.00393568	0.033608	0.0103573	0	0.00274151	0	0.00433155	0.0857311	0.0558233	0.0405913	0.0089608	0.0302001	0	0.103062	0	0.0214349
GSM6249792_treat	0	0.149935	0.305019	0.0886553	0	0.0496251	0.00274262	0.0127244	0.03973	0.0326322	0.0349299	0	0	0.083785	0.0398255	0.0224478	0.00963295	0	0	0.121002	0	0.00731325
GSM6249793_treat	0.00192542	0.103509	0.215117	0.108294	0.0141304	0	0.0616036	0.0797794	0	0.0383141	0	0	0.0316435	0.0980434	0.086897	0.0251082	0	0.0222854	0	0.0541945	0	0.0591543
GSM6249794_treat	0	0.0753686	0.139286	0	0	0.0829876	0	0.0789069	0	0.026932	0	0.0248869	0	0.0593936	0.0498876	0.00657651	0.00458192	0.0364232	0	0.294329	0	0.12044
GSM6249795_treat	0	0.0844454	0.449393	0.10407	0	0.00998678	0	0.0132158	0.0733358	0.0282214	0.00682149	0	0.00586755	0	0.00357666	0.0850601	0.0263909	0.00880988	0.0744984	0.0263067	0	0
GSM6249796_treat	0	0	0.337266	0.0940857	0	0.115326	0	0	0.0425285	0	0.0475511	0	0	0	0.0193988	0.151191	0.100992	0	0.0473151	0.0443459	0	0
GSM6249797_treat	0	0.170686	0.220735	0.105506	0	0.0620035	0.0378323	0.0802054	0.00974561	0.0794144	0	0	0.00214836	0.0475052	0.0669631	0.0268874	0.0171828	0.00819478	0.0108875	0.0541029	0	0
GSM6249798_treat	0	0.0509281	0.420817	0	0.0379987	0.0864848	0.011798	0	0	0.00720828	0.0439372	0	0.00430632	0.0868808	0.0379894	0.0538198	0	0	0	0.0585564	0	0.0992751
GSM6249799_treat	0	0.091424	0.139267	0.00544998	0	0.170756	0.0561852	0.0269388	0	0.0398214	0.0235555	0	0.0256923	0	0.0872322	0.0568253	0.0218729	0	0.0666523	0.0945228	0	0.0938041
GSM6249800_treat	0	0.165311	0.196107	0.135541	0.00602241	0.0850307	0.0245599	0.06119	0.0325746	0.0350067	0	0	0.00120219	0.083372	0.0868382	0.00742326	0	0.03632	0.0140579	0.0294436	0	0
GSM6249801_treat	0	0.122092	0.352831	0.0999732	0.01031	0	0.0365267	0.013495	0.0048516	0.0329635	0.0430181	0	0.0100457	0.0746503	0.046637	0.0603708	0.0128781	0	0.0236125	0.0557451	0	0
GSM6249802_treat	0	0.0650714	0.331009	0.0245075	0	0.080878	0.0401096	0.0077979	0	0	0.0424179	0	0.0417476	0.155678	0.0235759	0	0	0.00402897	0	0.0463775	0	0.136801
GSM6249803_treat	0.0130172	0.064608	0.245513	0.122633	0	0.0712637	0.053573	0	0	0.0416957	0.0492749	0	0	0.0593859	0.00491866	0.0902254	0	0.0422118	0.0417448	0.0953595	0	0.00457484
GSM6249804_treat	0	0.113947	0.32099	0.105215	0	0.0707852	0.0286649	0.0594265	0	0	0.0298648	0	0.0109276	0.0314228	0.0362169	0.0579062	0.012107	0.0219419	0	0.0809071	0	0.019677
GSM6249805_treat	0	0.174341	0.151104	0.0566221	0	0.0328695	0.0607994	0.0963685	0	0.0340588	0	0.00657197	0.0181768	0.106534	0.0411213	0.00461027	0	0.0554687	0	0.0396004	0	0.121753
GSM6249806_treat	0	0.0874328	0.398424	0.0388391	0.00392904	0.113208	0.0298453	0	0	0	0.0235476	0	0	0.12255	0.0223897	0.0518016	0	0.00615543	0	0.0562439	0	0.0456341
GSM6249807_treat	0	0.109031	0.496124	0.0505009	0	0.0328093	0	0.0463127	0.0352874	0.0509793	0.0116088	0	0	0.0467218	0.02979	0.037694	0.00642912	0	0	0.0467121	0	0
GSM6249808_treat	0	0.0690634	0.38723	0	0	0.133019	0	0.0170191	0.010127	0.0586767	0.00522089	0	0.0295729	0.10478	0.0171509	0.0490973	0.014917	0	0	0.104125	0	0
GSM6249809_treat	0	0.0839657	0.169537	0.10366	0	0.0872732	0.0873342	0.064768	0	0.0790131	0.0265292	0	0	0.0727052	0.0887066	0.0414863	0.0163452	0.00515018	0.0587691	0.0124234	0	0.00233371
GSM6249810_treat	0	0.11147	0.344922	0.0263933	0	0.0697213	0.0589755	0.031307	0	0.0367509	0.039713	0	0	0.0114577	0.0233412	0.0467407	0.0242426	0.0304812	0.0133836	0.0882581	0	0.0428416
GSM6249811_treat	0	0.320505	0.167068	0.0460228	0.00344119	0.00565747	0.0673374	0.0839235	0	0.0013338	0.0280466	0	0.00310632	0.0963674	0.0266324	0.0206264	0	0.0249573	0.00742081	0.032201	0	0.0653527
GSM6249812_treat	0.0523001	0.101946	0.327622	0.0729487	0	0.0610467	0.00281338	0.11477	0	0.0229509	0.00501619	0	0	0.0683556	0.0339098	0.0312163	0.0289824	0	0.0209212	0.0325288	0.0226711	0
GSM6249813_treat	0	0.0842056	0.305394	0.110053	0	0.0893737	0.017395	0.022016	0.0109138	0.00264793	0.00979687	0	0	0.0464884	0.0280766	0.108832	0	0	0.131062	0.0117603	0.0219851	0
GSM6249814_treat	0	0.21166	0.292493	0.119169	0	0.0485414	0.0288632	0.0515857	0.011848	0.0283659	0	0	0.0107503	0.057869	0.0304288	0.0418375	0	0.0464014	0.00270301	0.0174844	0	0
GSM6249815_treat	0	0.0951268	0.420038	0.0478121	0	0.0628389	0.0392594	0.0293759	0	0.0129688	0.0202907	0	0	0.10297	0.0310572	0.0423852	0.0103112	0	0.0221636	0.0516837	0	0.0117186
GSM6249816_treat	0	0.184403	0.171119	0.0665939	0	0.235341	0	0.0384706	0.0054508	0.0323104	0.0350329	0	0.00872802	0.00285399	0.0165262	0.0572484	0.0274549	0.0167015	0	0.0990092	0.0027565	0
GSM6249817_treat	0	0.0650492	0.265044	0.00754801	0.0200028	0.031533	0.0221835	0.0389244	0	0.000926211	0.0248416	0	0.0221371	0.0488762	0.0866688	0	0.00729909	0.0377667	0	0.0727251	0	0.248474
GSM6249818_treat	0.0112879	0.0631131	0.268909	0.0701613	0	0	0	0.0641066	0.0288409	0.17091	0	0	0	0.0095452	0.0158617	0.0974609	0.0459204	0	0.146837	0	0.00704684	0
GSM6249819_treat	0	0.0399938	0.264411	0.0345837	0.0487546	0	0.0208029	0.0188794	0	0.0299286	0.0127261	0.00487648	0	0.150337	0.0265399	0.0714016	0.0319493	0	0.210632	0.0123716	0.0218122	0
GSM6249820_treat	0	0.0964614	0.417013	0.0654131	0.0316178	0	0	0.0433469	0.0193959	0.12418	0	0	0	0.0257217	0.0146227	0.0682015	0.0187149	0	0	0.0442002	0.0311108	0
GSM6249821_treat	0.022714	0.0644955	0.280119	0.0972645	0	0.0648095	0.0368174	0.0684488	0	0.0318445	0.0399027	0	0	0.047111	0.0699183	0.0959821	0.00420696	0	0.0763658	0	0	0
GSM6249822_treat	0	0.132293	0.236733	0	0	0.14711	0.0261479	0.110041	0	0.0594228	0.0335723	0	0.0100203	0.0158616	0.119556	0.0578124	0.0118573	0	0	0.0249648	0.0146087	0
GSM6249823_treat	0	0.155337	0.28986	0.0780497	0	0.134474	0	0.0145236	0.0227958	0.0134843	0.0552041	0	0.00619296	0	0.0416523	0.085292	0.0239216	0	0	0.0558288	0.0233834	0
GSM6249824_treat	0	0.128272	0.331431	0.0320053	0	0.118973	0	0.083075	0.0130058	0.0563691	0.0433042	0	0.00154697	0.0388701	0.0219298	0.00555873	0.0191697	0	0	0.106489	0	0
GSM6249825_treat	0	0.0847933	0.185558	0	0.000448508	0.0788667	0.068203	0.00785994	0	0.0369892	0.0415273	0	0.0173917	0.0382628	0.032741	0.0185926	0.00210806	0.0485633	0	0.171754	0	0.16634
GSM6249826_treat	0	0.0431218	0.378911	0.0828179	0	0.0863245	0.0165975	0	0	0.0513318	0.0517221	0	0.011529	0.0246686	0.0470656	0.0667028	0.0324952	0	0.0189056	0.0565865	0.0312203	0
GSM2332079_treat	0	0.132802	0.129651	0.0564696	0	0.0756035	0	0.0243962	0.0803682	0	0.0576328	0	0.0665078	0.11873	0.0462575	0	0.0121486	0	0	0.185808	0	0.0136247
GSM2332080_treat	0	0.0962661	0.223502	0.00908216	0.0164702	0.0817148	0.0025621	0.0430558	0.0134548	0	0.0184932	0.00772296	0.039243	0.155341	0.124367	0	0.0310819	0	0	0.0446155	0	0.0930272
GSM2332081_treat	0	0	0.131035	0.0840828	0.038749	0	0	0	0.251978	0.0326846	0.0623921	0	0.0497089	0.086429	0.0133684	0	0.106409	0.0155815	0	0.127582	0	0
GSM2332082_treat	0.00366253	0.114331	0.206817	0.0444225	0	0.230509	0.00789896	0.0132087	0.0107408	0	0.00307079	0.00670874	0.0280308	0.0866828	0.0933067	0	0.00875079	0.0124266	0.00980431	0.0397114	0	0.0799172
GSM2332083_treat	0.0167086	0.132921	0.273011	0.00481837	0.0703169	0.0986229	0.0295831	0.0106912	0.0203103	0	0.00424837	0.000988885	0.0362073	0.0888672	0.0399038	0.00669232	0.0051247	0	0	0.123159	0	0.0378252
GSM2332084_treat	0	0.0639067	0.170659	0.0309495	0	0.143045	0	0.0156688	0	0	0.0137334	0	0.0728025	0.157389	0.0294462	0	0.0291619	0	0	0.169651	0	0.103586
GSM2332085_treat	0	0.080381	0.194865	0.0403108	0	0.0599602	0	0.0565942	0.0221271	0	0.0218972	0	0.0414257	0.0872608	0.166697	0.0101927	0.0816953	0	0	0.136593	0	0
GSM2332086_treat	0	0.117009	0.305665	0.0705506	0.104909	0.0331543	0.0173176	0	0.0158834	0.00275803	0.0159633	0	0.0165911	0.160856	0.0323782	0.00202773	0	0.00108669	0	0.0968521	0	0.00699931
GSM2332087_treat	0	0.122136	0.248278	0.0626921	0	0.129968	0	0.0105033	0	0	0.0290022	0	0	0.132893	0.0330793	0.0214251	0.0171198	0	0	0.15203	0	0.0408735
GSM2332088_treat	0	0.0781024	0.393976	0.0342667	0.0421149	0.00189233	0.0400106	0.018339	0.00861695	0	0.0544735	0	0.0435724	0.140125	0.03257	0.0033934	0	0	0	0.0939061	0	0.014641
GSM2332089_treat	0	0.0815158	0.326289	0.0552273	0.0158944	0.0409729	0	0.067563	0	0.00268226	0.0056219	0	0.0290966	0.026622	0.0205078	0.051187	0.0691815	0	0.157049	0.0505898	0	0
GSM2332090_treat	0	0.0840071	0.256509	0.172599	0	0.0764853	0	0.0186288	0.063673	0	0.0256636	0	0.0665888	0.0259671	0.0162783	0.0248352	0.0479237	0	0.0373728	0.0834679	0	0
GSM2332091_treat	0	0.0658803	0.35315	0.0372139	0	0.042177	0.0135914	0.0103729	0.0266659	0.00799494	0.0469822	0	0.0824429	0.121557	0.0981463	0	0.0149026	0.00196203	0.00111005	0.0315124	0	0.0443382
GSM2332092_treat	0.0207376	0	0.244534	0.0197588	0.04044	0.0259663	0	0.051599	0.0185021	0.00787491	0.0363634	0	0.056752	0.111397	0.0999299	0	0.0269656	0.0216465	0	0.196208	0	0.0213249
GSM2332093_treat	0	0.169749	0.209891	0.0659328	0	0.139313	0	0.0549956	0.0251749	0	0.0163605	0	0	0.0853833	0.0481001	0.0697023	0.0481944	0	0.0672032	0	0	0
GSM2332094_treat	0.0658467	0.145817	0.238952	0.0312221	0.000480355	0.051639	0.0348837	0.0215548	0.0278234	0.0224622	0.0143082	0	0.0162949	0.168329	0.0608414	0	0.00639818	0.00145099	0	0.0756544	0	0.0160416
GSM2332095_treat	0.00781199	0.0608281	0.223943	0.0869599	0.00890282	0.112874	0	0.0463597	0.0454423	0	0.0393501	0	0.0158499	0.0554106	0.0169948	0.0782459	0.075663	0	0.0950879	0.0302762	0	0
GSM2332096_treat	0.00505655	0.111776	0.189789	0.109322	0	0.0754388	0	0.0969571	0	0	0.072894	0	0.00103975	0.147733	0.0641549	0.0100206	0.0110643	0	0	0.0953376	0	0.00941598
GSM2332097_treat	0.0673132	0.161877	0.0629233	0.0297474	0	0.075926	0	0.100394	0.0120612	0	0.0139588	0.00965251	0.02443	0.155889	0.057608	0	0	0	0	0.159543	0	0.0686772
GSM2332119_treat	0.0371329	0.153516	0.27035	0.00866069	0	0.0796893	0.0585511	0.0775304	0	0.0766845	0.00927474	0	0	0.0645742	0.0419296	0.0525666	0.00481249	0	0.0217764	0.0358449	0	0.00710648
GSM2332120_treat	0	0.0497096	0.35016	0.00586671	0.00485926	0.0248455	0.0195348	0.0552136	0	0.037248	0.00921987	0	0.0120014	0.0852416	0.0939203	0.0365675	0	0.0127267	0	0.0788382	0	0.124047
GSM2332121_treat	0	0.123768	0.264753	0.0564849	0.0168659	0.0529844	0.0649661	0.0342183	0	0.0503512	0.0242328	0	0.00485978	0.0397639	0.0882878	0.0647494	0.020516	0	0.0333611	0.0507431	0	0.00909409
GSM2332122_treat	0	0.0307275	0.424914	0.0782375	0	0.0485717	0.0104784	0.0728578	0	0.0158576	0.0221958	0	0	0.094583	0.0997238	0.0501488	0	0	0.00781066	0.022964	0	0.0209292
GSM2332123_treat	0	0.0993122	0.380161	0.050843	0.0604428	0	0.0300201	0.039773	0	0.0449043	0.0277348	0	0	0.128929	0.0182333	0.0299996	0	0.0392367	0	0.0474762	0	0.00293425
GSM2332124_treat	0	0.132979	0.340518	0.0759154	0	0.0878442	0.0685762	0.0104784	0	0.0401084	0.033738	0	0	0.0116077	0.0254502	0.0653209	0.0034799	0.0172686	0.0280141	0.0532222	0.00293256	0.00254572
GSM2332125_treat	0	0.109464	0.305368	0.133001	0	0.168122	0	0.0101974	0	0.0725874	0	0	0.00085035	0	0.024092	0.1047	0.0164533	0	0.0466181	0.00854624	0	0
GSM2332126_treat	0	0.113601	0.395793	0.00789076	0	0.114517	0.00690061	0.0388868	0	0.0316439	0	0	0	0.0698276	0.0160641	0.0618923	0.00864121	0.0423645	0.050965	0.0131796	0.015894	0.0119386
GSM2332127_treat	0	0.116165	0.304553	0.0663132	0	0.0162151	0	0.0518234	0	0.0354147	0	0	0.0246113	0.0213527	0.0646055	0.0641198	0.0199627	0.000174447	0	0.154911	0.0544924	0.00528564
GSM2332128_treat	0.0471388	0.121342	0.246035	0.0495656	0	0.0959945	0.00908807	0.0498588	0	0	0	0.00133602	0	0.0772092	0.0505506	0.0293816	0	0.0287333	0	0.0691404	0	0.124626
GSM2332129_treat	0	0.126794	0.326515	0.0766914	0	0.109647	0	0.0123603	0.0129979	0.0710882	0.0230102	0	0	0	0.0147097	0.0843396	0.0170564	0.0154215	0.0230786	0.0524587	0.0338322	0
GSM2332130_treat	0	0.0843371	0.404516	0.0552115	0	0.050527	0.037537	0.0340779	0	0.094298	0	0	0	0.0965087	0.0196057	0.0185432	0	0.0342719	0.00318321	0.044903	0	0.0224801
GSM2332131_treat	0	0.127409	0.234066	0.0201162	0	0.120376	0.10226	0.000335893	0	0.0177779	0.0435959	0	0	0.0812522	0.052454	0.0534749	0.00438932	0.0166665	0.0482955	0.055449	0	0.0220815
GSM2332132_treat	0	0.0706649	0.373556	0.0968994	0	0.143163	0	0	0	0.022117	0.0191827	0	0	0.00469147	0.0284141	0.127737	0.0300596	0	0.0583582	0.0251563	0	0
GSM2332133_treat	0	0.0716522	0.437353	0.0238635	0	0.105185	0.0125387	0.0665434	0	0	0	0.00304082	0	0.0665332	0.028551	0.0598836	0	0.0383834	0.0332745	0.0166611	0	0.0365357
GSM2332134_treat	0	0.0228422	0.24951	0.042943	0	0.0387137	0.0415838	0.0568066	0	0.0500927	0.0303139	0	0	0.172802	0.057985	0.0808571	0.00846899	0	0	0.101242	0	0.0458391
GSM2332135_treat	0	0.0373584	0.35713	0.0729374	0	0.00179939	0.03748	0.0847002	0.00150801	0.0644274	0	0	0	0.126215	0.0479532	0.028722	0	0.0255407	0	0.062412	0	0.0518168
GSM2332136_treat	0	0.165758	0.331231	0.0477207	0	0.0594934	0.0239223	0.0064971	0.0137739	0.0398176	0.0428455	0	0.0146912	0.00804279	0.034844	0.0794662	0.0115506	0.00578875	0	0.0932907	0.0212661	0
GSM2332137_treat	0	0.079573	0.366382	0.0578171	0	0.0574942	0.0513784	0.0378253	0	0.0582374	0.0229642	0	0	0.0282018	0.0663073	0.045444	0.0111899	0	0.00530992	0.0760119	0.007439	0.0284245
GSM2332138_treat	0.0223573	0.0759882	0.385123	0.0559681	0	0.0740148	0.0527592	0.0523525	0	0.0345553	0.00836987	0	0.00957479	0.0648411	0.061604	0.0348189	0.00424544	0	0.0408596	0.0225681	0	0
GSM2332139_treat	0	0.127487	0.278416	0.0464497	0	0.104276	0.0863508	0.00944268	0	0.0436045	0.0403032	0	0.00500756	0.0375278	0.0602988	0.0499668	0.00480598	0	0	0.0451708	0	0.0608917
GSM2332140_treat	0.0289016	0.0706728	0.227917	0.0925337	0	0.0810188	0.0873696	0.0393856	0	0.0910158	0.000579601	0	0	0.0393706	0.0949123	0.0626262	0.00504248	0	0.0041624	0.0644456	0	0.0100458
GSM2332141_treat	0.0111211	0.112218	0.206067	0.112528	0.00776959	0.110211	0.0610565	0.0424757	0	0.0790726	0.00301757	0	0	0	0.0390228	0.0520293	0.0259315	0.0391522	0.00724806	0.0630783	0.0188972	0.00910389
GSM2332142_treat	0	0.0689386	0.374422	0.0556252	0	0.0466406	0.0153243	0.0807832	0	0.0489597	0	0	0.0166432	0.0823774	0.0420235	0.0262837	0	0.0205769	0.0386618	0.0131672	0	0.0695723
GSM2332143_treat	0	0.0218854	0.383481	0.0507971	0.00404185	0.0525991	0.0256388	0.04107	0	0.0316544	0.0373857	0	0	0.169848	0.0560815	0.0605138	0	0	0	0.0569932	0	0.00800977
GSM2332144_treat	0	0.153166	0.120575	0.0122969	0.0166211	0.0298714	0.050188	0.0367422	0	0.0333132	0	0.0203943	0.030548	0.0183995	0.149493	0	0	0.0343978	0	0.135486	0	0.158508
GSM2332145_treat	0	0.0586629	0.314845	0.0443676	0	0.075899	0.0373925	0.0427579	0	0.0752578	0.0149967	0	0	0.0724645	0.0171541	0.0222767	0	0.0452162	0.00690692	0.0523754	0	0.119427
GSM2332146_treat	0	0.128209	0.30487	0.0791726	0	0.165793	0	0.00871169	0	0.0733965	0.00683922	0	0	0	0.0288345	0.108573	0.0149352	0	0	0.0806661	0	0
GSM2332147_treat	0	0.0923931	0.283461	0	0	0.0887459	0.0590283	0.0327583	0	0.0217024	0.0664207	0	0	0.0475625	0.0674645	0.0456376	0.0107328	0	0	0.107337	0.00490525	0.0718508
GSM2332148_treat	0	0.0353546	0.41253	0.0472312	0	0.0488889	0.028318	0.025559	0	0.031606	0.0231652	0	0	0.0859116	0.0605244	0.0402291	0	0.0142319	0.0379385	0.024249	0	0.0842622
GSM2332149_treat	0	0.0901256	0.293509	0.0797853	0	0.0692725	0	0	0.0752947	0.0297421	0.0189095	0	0	0	0.0116038	0.188633	0.0178429	0.00832583	0.111809	0	0.00125641	0.00389079
GSM2332150_treat	0	0.101818	0.360488	0.0476607	0	0.0893826	0.0237869	0.0288015	0.0155604	0.0795797	0.00479717	0	0.00429354	0.0274342	0.0320373	0.0692024	0.00279103	0.0204816	0.0126686	0.062479	0.0167376	0
GSM2332151_treat	0.00589094	0.0296834	0.390898	0.162428	0	0.0456718	0	0.0583869	0	0.0386297	0	0	0	0.0597894	0.033439	0.0962293	0.0284614	0.00370224	0	0.0467893	0	0
GSM2332152_treat	0	0.150388	0.204536	0	0	0.0875293	0.0334306	0.0369963	0	0.019853	0	0	0	0.0148699	0.0106038	0.0190042	0.0120427	0.0392522	0	0.27309	0	0.0984041
GSM2332153_treat	0	0.0857048	0.378407	0.0522285	0	0.0654364	0.0295414	0.0401576	0	0.0302297	0.030355	0	0	0.0154309	0.0310879	0.0685739	0.0132095	0.0268871	0	0.101458	0	0.0312915
GSM2332154_treat	0	0.0568106	0.326849	0.0699032	0	0.0457049	0.0868241	0.0117339	0	0.0263689	0.045937	0	0	0.0649751	0.044673	0.0635353	0.035117	0	0.027649	0.0600387	0	0.0338803
GSM2332155_treat	0	0.0702803	0.473728	0.0484898	0.00417752	0.00452264	0.00580143	0.0667945	0	0.0363593	0	0	0.0140823	0.0725025	0.0576157	0.0591202	0	0.0192247	0.0492715	0	0	0.018029
GSM2332156_treat	0	0.0745373	0.376474	0.0615288	0.00211376	0.0287612	0.0230449	0.0871674	0	0.0463983	0.0188899	0	0	0.0642926	0.0464264	0.0499337	0.0427649	0.00781584	0.0479912	0.0063749	0.0154849	0
GSM2332157_treat	0	0.131143	0.276432	0.087387	0	0.00975602	0.0312055	0.0677953	0	0.0554501	0	0	0	0.0728418	0.0819839	0.0429436	0	0.0172159	0	0.0286855	0	0.09716
GSM2332158_treat	0	0.114238	0.264072	0.00643509	0	0.0489119	0.0137203	0.0412474	0	0.014601	0	0	0	0.10632	0.0281629	0.0345486	0	0.0266116	0	0.124699	0	0.176432
GSM2332159_treat	0	0.0879933	0.215923	0.0874938	0	0.0456037	0.0570052	0.0567367	0	0.0750241	0.0229798	0	0	0.116332	0.0916953	0.0451839	0	0.0123677	0.0366436	0.0107848	0	0.0382329
GSM2332160_treat	0	0.0938761	0.351512	0.0910794	0.00418698	0	0.0619529	0.0100334	0.0132923	0.0495742	0.0267312	0	0	0.0884571	0.0201532	0.078233	0.0151876	0	0.0444309	0.0512995	0	0
GSM2332161_treat	0	0.105848	0.323397	0.0580584	0	0.0334757	0.0236783	0.0703674	0	0.0545674	0	0.00196927	0	0.120665	0.0795523	0.0286996	0	0	0.0125194	0.020648	0	0.0665541
GSM2332162_treat	0	0.0868965	0.283585	0.00220665	0.0101415	0.0288303	0.0907719	0.0380854	0	0.0338295	0.0340241	0	0.0235448	0.0643839	0.140342	0.00713472	0.0117164	0	0.0189298	0.0414015	0	0.0841755
GSM2332163_treat	0	0.10587	0.340306	0.104714	0	0.0466599	0.043182	0.0742737	0	0.0353835	0	0	0	0.0608227	0.0195354	0.0419464	0.00934734	0.0137927	0.0963479	0	0	0.00781865
GSM2332164_treat	0	0.0874591	0.371709	0.0966465	0	0	0.0186025	0.0899074	0	0.031726	0	0.000431801	0.0189211	0.0282082	0.0785008	0.0184533	0.00677434	0.0233146	0.0104344	0.0131312	0	0.105779
GSM2332165_treat	0.00624296	0.121967	0.259501	0.0445876	0	0.0657312	0.0290206	0.0570184	0	0.0590725	0.0115136	0	0	0.170376	0.0609827	0.0236173	0	0.000717348	0	0.0408685	0	0.0487832
GSM2332166_treat	0	0.117027	0.402458	0.0452904	0	0.012083	0.0327952	0.0593558	0	0.0401596	0.0364855	0	0	0.0682609	0.0368382	0.0389033	0.0287367	0	0.00622006	0.0672392	0	0.00814645
GSM2332167_treat	0.000992929	0.138041	0.327761	0.037537	0	0.022084	0.0425093	0.0967368	0	0.0489399	0	0	0	0.100032	0.0420027	0.0501515	0	0.00581088	0.0568899	0	0.0013232	0.0291874
GSM2332168_treat	0	0.0616236	0.337476	0.0337721	0	0.0365759	0.0374334	0.0503417	0	0.0909825	0.0128129	0	0	0.0717762	0.0780392	0.0567173	0.00157278	0.00444233	0.00898174	0.0544987	0.00739706	0.055557
GSM2332169_treat	0	0.139278	0.217431	0.0356944	0	0.0947696	0.100831	0	0	0.066907	0.0189261	0	0.006331	0.0341247	0.116061	0.0537972	0.0173608	0	0	0.069225	0.00222195	0.027041
GSM2332170_treat	0	0.0353515	0.468881	0.025721	0	0.0881686	0.024218	0.0342068	0	0	0.0660734	0	0	0.0726474	0.0300529	0.0381197	0	0.00534666	0.0258837	0.0460841	0	0.0392454
GSM2332171_treat	0	0.0676561	0.337123	0.0258211	0.0159074	0.0522972	0.0116725	0.015626	0.000656275	0.000627547	0.0256779	0	0.0247964	0.201798	0	0.0108126	0	0.0218072	0	0.0617081	0	0.126012
GSM2332172_treat	0	0.116825	0.317896	0.0560758	0	0.0775518	0.00521153	0.0322643	0	0.0528446	0.0123456	0	0.00679724	0.0231587	0.0505963	0.036028	0.0683038	0	0	0.13195	0.0121513	0
GSM2332173_treat	0	0.13362	0.374601	0.078477	0	0.0354464	0	0.014319	0.0412944	0.0842001	0	0	0.00578955	0.0135869	0.0290667	0.0857152	0.00612377	0	0.0371764	0.045378	0.0152064	0
GSM2332174_treat	0	0.0877945	0.433248	0.0478474	0	0.0175176	0.00951195	0.0528783	0	0.0393941	0	0	0	0.0832588	0.0582056	0.0347471	0	0	0.0311712	0.0589753	0	0.0454497
GSM2332175_treat	0	0.0651052	0.294812	0.0424257	0	0.113267	0.04217	0.0334332	0	0	0.0481921	0	0	0.0592593	0.119745	0.0700856	0	0.0290623	0.0525429	0.0153607	0	0.0145393
GSM2332176_treat	0	0.103625	0.340054	0.0821734	0	0	0.0380051	0.0634103	0	0.0842036	0.0232009	0	0	0.0760348	0.0401577	0.0853011	0	0	0	0.0523388	0.011495	0
GSM2332177_treat	0	0.0876866	0.359646	0.0169898	0	0.0398577	0.0393344	0.0771325	0	0.0312326	0.0450225	0	0.0227519	0.0575703	0.0547787	0.0573363	0.0126242	0.00807069	0.0532348	0.0367306	0	0
GSM2332178_treat	0	0.117011	0.280399	0.0952379	0	0.0359074	0.00784428	0.0697868	0	0.0444504	0	0.0114942	0.00248392	0.0581558	0.117758	0.0615989	0	0	0.0164079	0.0443773	0	0.0370876
GSM2332179_treat	0	0.161396	0.273108	0	0.042149	0.0552108	0.0362151	0.0262526	0	0.0160022	0.0681645	0	0.013548	0.0766683	0.056641	0.0299588	0.0041441	0.00581455	0	0.0841096	0	0.0506171
GSM2332180_treat	0	0.183579	0.271884	0.0363845	0	0.0856754	0.0057165	0.0214857	0.0460014	0.0920933	0.0251924	0	0.00982337	0.00311429	0.0471903	0.0714008	0.0168226	0.000307623	0	0.0833293	0	0
GSM2332181_treat	0.0200167	0.121182	0.246872	0.0540835	0	0.087365	0.0354527	0.107439	0	0.100601	0	0	0	0.0424785	0.0361279	0.0379244	0.0261155	0.0193777	0.0420609	0.0112885	0	0.011615
GSM2332182_treat	0	0.177512	0.234941	0.0476917	0	0.0650777	0.0313152	0.0955434	0	0.0380926	0	0.00285673	0	0.113518	0.0625129	0.00981642	0	0.0161336	0	0.0563419	0	0.0486465
GSM2332183_treat	0	0.0964609	0.300319	0.0858034	0	0.0693739	0.0328605	0.0486562	0	0.0770217	0	0.00013626	0	0.0630217	0.0854115	0.048393	0.00663787	0	0.0638401	0	0.00885607	0.0132079
GSM2332184_treat	0	0.17306	0.235819	0	0.0228379	0.0794629	0.0213945	0.0960778	0	0.024851	0.0436764	0	0	0.0805668	0.0766888	0.0202159	0.00555158	0.0148341	0.0528466	0.0394049	0	0.0127111
GSM2332185_treat	0	0.059843	0.251923	0.0425102	0.0170017	0.0422171	0.0710019	0.0598579	0	0.0976091	0.000265419	0	0	0.138105	0.134117	0.00920909	0.00135091	0	0.0249749	0.0215771	0	0.0284374
GSM2332186_treat	0	0.0922807	0.370844	0.0525865	0	0.0187083	0.0526542	0.0292858	0	0.124511	0	0	0.0217172	0.0685965	0.0472038	0.0387391	0.00424067	0	0	0.0397304	0	0.0389017
GSM2332187_treat	0	0.0904732	0.387766	0.0585149	0	0.0777917	0.0137898	0.0779002	0	0.025572	0.0136727	0	0.00706185	0.0544725	0.0574607	0.0553637	0	0.0156931	0.0383611	0.0125526	0	0.0135539
GSM2332188_treat	0	0.104189	0.431417	0.078912	0.0128128	0.0207177	0.000634973	0.016518	0.0122239	0.0416795	0.0183306	0	0	0.0742706	0.0228494	0.0973551	0.000396726	0	0	0.0676924	0	0
GSM2332189_treat	0	0.144288	0.180169	0	0	0.12951	0.103273	0.0485339	0	0.0309366	0.0385004	0	0.00829591	0.0266787	0.145643	0.0237796	0.0115898	0	0.02256	0.0310172	0	0.0552247
GSM2332190_treat	0	0.100334	0.369636	0.00562269	0.0142361	0.00731147	0.0433747	0.08759	0	0.0602375	0.0218644	0	0	0.0357358	0.10958	0.101935	0.0088364	0	0.0337051	0	0	0
GSM2332191_treat	0	0.142837	0.263015	0.00442465	0	0.0882822	0.0518148	0.116103	0	0.0935964	0.0135605	0	0	0.0677802	0.029731	0.0151217	0.00824405	0.0229743	0.0132505	0.0546034	0	0.0146612
GSM2332192_treat	0	0.118642	0.295551	0.0313008	0.0109032	0.102046	0.0382485	0	0	0.0324053	0.0352525	0	0	0.0618997	0.0294921	0.0864011	0.00479438	0.0153944	0.0840303	0.0536391	0	0
GSM2332193_treat	0	0.0767641	0.333451	0.0609678	0	0.0387848	0.0491908	0.0677832	0	0.0802314	0.00934112	0	0	0.0908655	0.0621865	0.0491631	0	0.0187419	0	0.0444941	0	0.0180348
GSM2332194_treat	0	0.0835817	0.176544	0	0.040673	0.100543	0.0335483	0.00927062	0	0.0140403	0.0142147	0	0.0309777	0.010624	0.0345919	0.0138628	0.0211097	0.0156397	0	0.143141	0	0.257638
GSM2332195_treat	0	0.105759	0.264579	0.0414733	0.0412417	0	0.0740066	0.0208165	0	0.030991	0.0504372	0	0	0.0518565	0.10218	0.0665974	0.00188045	0	0	0.0727515	0	0.0754306
GSM2332196_treat	0	0.109691	0.221527	0.0307735	0	0.115496	0	0.0605613	0	0.0642912	0	0.0054375	0	0	0.0428466	0.0484955	0.0678993	0.0194566	0	0.107084	0.0183473	0.0880934
GSM2332197_treat	0	0.121954	0.33021	0.0673648	0	0.0742108	0.0564146	0	0.0376533	0	0.0557964	0	0.0252974	0.0248389	0.0393097	0.0568513	0.0330006	0	0	0.0770976	0	0
GSM2332198_treat	0	0.246684	0.185488	0.0704872	0	0.037143	0.0611684	0.1084	0.000433557	0.0116509	0	0	0.00206866	0.108444	0.0618328	0.00943445	0	0.0192613	0.028408	0.0116163	0	0.03748
GSM2332199_treat	0	0.102515	0.311163	0.059667	0	0.0771471	0.0300015	0.0597768	0	0.0819703	0	0	0	0.0461013	0.0744863	0.0357792	0.037146	0.00334446	0	0.0345584	0.00154786	0.0447963
GSM2332200_treat	0	0.122438	0.267522	0.0447795	0	0.129206	0.0190299	0.0319968	0	0.0401966	0	0.00156509	0	0.105025	0.0850431	0.0585096	0	0	0.0527689	0.0128829	0	0.0290351
GSM2332201_treat	0	0.181054	0.225161	0.0137345	0	0.0658687	0.0103416	0.0659355	0	0.00450181	0.00445595	0	0	0.159957	0.0239105	0.00519382	0	0.00452364	0	0.105002	0	0.13036
GSM2332202_treat	0	0.155798	0.261418	0.0823227	0	0.0115795	0.00740898	0.0487955	0	0.0580556	0	0.00296165	0	0.0755596	0.0702701	0.0506064	0	0.0200825	0	0.0697641	0.0124609	0.0729158
GSM2332203_treat	0	0.104958	0.39378	0.00865898	0	0.0428404	0.0797222	0.0539472	0	0.0565848	0.0384356	0	0	0.0296486	0.037378	0.0536286	0.00170677	0.0233349	0.0113326	0.0544984	0	0.00954482
GSM2332204_treat	0.0140163	0.048643	0.392015	0.0722651	0	0.0498358	0.0269773	0.0456668	0.0201423	0.00213555	0.0425456	0	0	0.144323	0.0287772	0.0367162	0	0.00565682	0	0.0702833	0	0
GSM2332205_treat	0	0.0893246	0.250764	0.067921	0	0.0956157	0.0306865	0.0477709	0	0	0	0.0366429	0.004834	0.0385179	0.111385	0.0709672	0	0.0143467	0	0.0758488	0	0.0653747
GSM2429346_treat	0	0.0518316	0.365818	0.0709873	0.000963108	0.0320124	0.042006	0.0623676	0	0	0.0630661	0	0	0.112304	0.0761978	0.0499906	0.0108396	0	0.00813236	0.0403985	0	0.013085
GSM2429347_treat	0	0.0963393	0.391555	0.0528434	0.0206776	0.00766047	0.0248938	0.0666621	0.00223461	0	0.0500665	0	0	0.141445	0.027869	0.035516	0.00040848	0.0160816	0.0117469	0.0540003	0	0
GSM2429348_treat	0	0.00267649	0.377445	0.0894931	0	0.240373	0	0	0	0.0353894	0.0303783	0	0	0	0.0324473	0.0823831	0.0534872	0	0.00966615	0.0462611	0	0
GSM2429349_treat	0	0.119592	0.416711	0.00498329	0	0.111391	0.00935666	0.0204223	0	0.0217092	0.0039156	0	0	0.0857927	0.0219025	0.0558458	0.0079601	0.0371055	0.0412955	0.0185768	0.00497483	0.0184652
GSM2429350_treat	0	0.0787967	0.278616	0.058068	0	0.0576693	0	0.0376467	0	0.026451	0	0.00372194	0.0323739	0.0322412	0.0777842	0.0683675	0.0347249	0	0	0.179708	0.0237445	0.0100855
GSM2429351_treat	0.0161952	0.190483	0.180648	0.0470368	0	0.0948183	0.00832289	0.0553996	0	0	0.0197157	0	0.00557701	0.0832428	0.0504445	0.0221431	0	0.0243887	0	0.075408	0	0.126176
GSM2429352_treat	0	0.0885328	0.416998	0.0590728	0	0.0231205	0.0289514	0.0315277	0	0.0861581	0.00629162	0	0	0.116364	0.0396755	0.0183315	0	0.011639	0	0.0524445	0	0.0208923
GSM2429353_treat	0	0.124207	0.208249	0.0138862	0	0.175268	0.0710587	0	0	0	0.104787	0	0.00833561	0.0994974	0.0545777	0.0133778	0.00488017	0.00146854	0.00855574	0.0880964	0	0.0237547
GSM2429354_treat	0.00646757	0.0586251	0.462663	0.0329062	0	0.0820199	0.019881	0.0536809	0	0	0.00973735	0	0	0.0658713	0.0334744	0.0525634	0	0.0265417	0.0207602	0.0371532	0	0.0376551
GSM2429355_treat	0	0.0947601	0.154756	0.0402013	0.00773751	0.0811653	0.0760535	0	0	0.0260488	0.0331676	0	0	0.206198	0.0686263	0.0416526	0.0127099	0	0.016306	0.0970485	0	0.0435687
GSM2429356_treat	0	0.0617844	0.350608	0.0764823	0	0.0166999	0.0405664	0.0610055	0	0.0617671	0	0	0	0.136124	0.0533591	0.0217357	0	0.0182945	0	0.048527	0	0.0530461
GSM2429357_treat	0	0.157984	0.325829	0.0393936	0	0.0656559	0	0.0120302	0.0270814	0.0366576	0.0472667	0	0.0201927	0.026313	0.0420794	0.0663759	0.0147092	0	0	0.101999	0.0164327	0
GSM2429358_treat	0	0.0544551	0.420774	0.104846	0	0.0150337	0.00652888	0.0331742	0	0.0759292	0	0	0	0.0500968	0.0845576	0.0488269	0.0010242	0	0	0.0384134	0.0215542	0.0447855
GSM2429359_treat	0.0332813	0.0622915	0.400225	0.0608218	0	0.04165	0.0370438	0.038576	0	0.0277547	0.0202031	0	0	0.0790083	0.0741779	0.026737	0.0266741	0	0.0433294	0.0203505	0	0.00787609
GSM2429360_treat	0	0.0915867	0.286125	0.115346	0	0.0889909	0.0620627	0	0	0.00280018	0.0544568	0	0.01148	0.045967	0.0580067	0.042391	0.0330368	0.00195269	0	0.0344924	0	0.0713051
GSM2429361_treat	0	0.0850052	0.378247	0.049194	0	0.042421	0.0176985	0.0717512	0	0.0368635	0	0	0.0241092	0.0940407	0.0529742	0.0182475	0	0.0141262	0.0327227	0.0129096	0	0.0696893
GSM2429362_treat	0	0.0348289	0.417293	0.0403588	0	0.0301354	0.0378547	0.0191682	0	0.0197297	0.0462578	0	0	0.105023	0.0793524	0.0119804	0.000271062	0.00711178	0.025391	0.0327493	0	0.0924954
GSM2429363_treat	0	0.117494	0.24634	0.00873843	0	0.0617606	0.0354798	0.0466915	0	0	0.0195013	0	0.00945758	0.0181723	0.0138514	0.0238859	0.00282209	0.0281584	0	0.284267	0	0.0833798
GSM2429364_treat	0	0.149271	0.267004	0.0610816	0	0.0311816	0.0459933	0.0379584	0	0.0494152	0	0	0	0.0867538	0.0768392	0.0263653	0	0.0247346	0	0.0436339	0	0.0997683
GSM2429365_treat	0	0.156706	0.235475	0.0106706	0.00860819	0.0290088	0.0113971	0.0503943	0	0.00464762	0.00180734	0	0	0.124786	0.0304589	0.0135665	0	0.0254137	0	0.139972	0	0.157087
GSM2429366_treat	0	0.111161	0.311947	0.0615669	0	0.0462741	0.0113399	0.0730013	0	0.0315691	0	0.00735635	0	0.127089	0.0650918	0.0214943	0	0.0084604	0	0.0594883	0	0.0641607
GSM2429367_treat	0	0.109636	0.268681	0.040219	0	0.0243253	0.052016	0.0528762	0	0.0318921	0	0.00798897	0.0276752	0.082292	0.145324	0.0202643	0	0.0137384	0.0146463	0.00451755	0	0.103907
GSM2429368_treat	0	0.0824108	0.376224	0.10364	0.0110915	0	0.0116872	0.0672395	0	0.0328354	0	0	0.0239416	0.0276191	0.0750584	0.0169681	0.0068826	0.0251677	0	0.0247922	0	0.114442
GSM2429369_treat	0	0.143003	0.274865	0.0586367	0.0314823	0.00476146	0.0490435	0.0399026	0	0	0.0832344	0	0	0.0831157	0.0567029	0.0325718	0.0102554	0	0	0.108173	0	0.0242524
GSM2429370_treat	0	0.135239	0.195147	0.0218096	0	0.0960853	0.0911465	0.00614237	0	0.0518997	0.024529	0	0.0194496	0.0663899	0.116912	0.0453608	0.0228309	0	0	0.0818347	0.00151037	0.0237135
GSM2429371_treat	0	0.0913113	0.427738	0.0261081	0.0224808	0.0349123	0.0241956	0.0316851	0.0102554	0	0.0774735	0	0.00138796	0.0914243	0.0328129	0.0233159	0	0	0.00760945	0.0542973	0	0.0429924
GSM2429372_treat	0	0.074004	0.311441	0.00983698	0.0297714	0.0317887	0	0.0166544	0.00120316	0.00755985	0.0230373	0	0.035625	0.194869	0.00444923	0	0	0.0210434	0	0.103021	0	0.135695
GSM2429373_treat	0	0.104287	0.32399	0.0802292	0	0.0363815	0	0.031504	0	0.03101	0.012856	0	0.0286133	0.0383005	0.0537261	0.0371794	0.0575429	0	0	0.155805	0.00857566	0
GSM2429374_treat	0	0.0652569	0.269248	0.0655606	0	0.113733	0.00823879	0.0579097	0	0	0.0167177	0.00522144	0.0132434	0.0951688	0.124203	0.0562111	0	0.0141949	0.0722667	0	0	0.0228269
GSM2429375_treat	0	0.0249106	0.437543	0.0618028	0	0.0253145	0.0117822	0.0707135	0	0.0511618	0.0220375	0	0.00264245	0.0666231	0.0744835	0.0806327	0.00276796	0.00780289	0.0105186	0.0252477	0.0030446	0.020971
GSM2429376_treat	0	0.143329	0.275361	0.124214	0	0.00810755	0	0.0567003	0	0.0135929	0	0.00810578	0.0208137	0.0669406	0.117639	0.050675	0	0.00839634	0	0.0574072	0	0.0487167
GSM2429377_treat	0	0.164908	0.204048	0.0351975	0	0.044333	0.0261255	0.131076	0	0.102153	0.0421971	0	0	0.062135	0.0426851	0.0348941	0.0306497	0.0120151	0.0332925	0.0231218	0	0.0111673
GSM2429378_treat	0	0.108917	0.312443	0.116652	0	0.0526929	0	0.0626856	0	0.0157891	0	0.0165432	0.00340973	0.0591691	0.0861056	0.0665639	0	0.00697681	0.0551418	0	0.0227053	0.014205
GSM2429379_treat	0	0.0717918	0.162142	0.115808	0	0	0.0133749	0.108901	0	0.0601702	0	0.026483	0	0.143254	0.144368	0.0341254	0	0.022284	0	0.0305716	0	0.0667274
GSM2429380_treat	0	0.103316	0.415159	0.0765688	0	0.0576512	0.0109723	0.0665442	0	0	0.0300244	0	0.00349812	0.0647856	0.0605541	0.0486276	0	0.00813019	0.0338307	0.00995413	0	0.0103836
GSM2429381_treat	0	0.0769431	0.424723	0.0736688	0.0291338	0	0	0.0327116	0.0241704	0.0237619	0.0267251	0	0	0.0978033	0.0234136	0.080514	0.000348952	0	0	0.0772203	0	0.00886218
GSM2429382_treat	0	0.0293059	0.428163	0.10455	0	0	0.00729371	0.0877413	0	0.0197852	0.0106551	0.00292433	0	0.0656218	0.132137	0.0662225	0	0	0.0292144	0	0	0.0163863
GSM2429383_treat	0	0.0886177	0.127816	0	0.0259591	0.0883554	0.0164819	0.00907878	0	0	0.00379491	0.010851	0.0529091	0.0125733	0.044154	0.00941053	0.0113494	0.00569899	0	0.177997	0	0.314953
GSM2429384_treat	0	0.109837	0.213711	0.0147214	0	0.111407	0.0049975	0.0505469	0	0.0673494	0	0.000100306	0	0	0.0440421	0.0560357	0.0687105	0.0151952	0	0.116864	0.0192116	0.107271
GSM2429385_treat	0	0.0928497	0.284181	0.0580554	0	0.118977	0.0263136	0.0147618	0	0.00657555	0.0196478	0	0	0.132586	0.094592	0.0425366	0.0117417	0	0.0402329	0.0235072	0	0.0334414
GSM2429386_treat	0	0.208657	0.214359	0.0105907	0	0.0672922	0	0.0483002	0	0	0.00418011	0.00892277	0	0.186159	0.0186147	0.00995006	0	0.00813695	0	0.0924613	0	0.122377
GSM2429387_treat	0	0.133291	0.247323	0.10181	0	0.0336852	0.0102309	0.0500503	0	0.0236617	0	0	0	0.079773	0.0792746	0.0582354	0	0.0149285	0	0.0826745	0.00392572	0.0811363
GSM2429388_treat	0.0120341	0.0534317	0.37237	0.0615228	0.0388693	0.0283964	0.0159566	0.0313748	0.0322743	0.000945274	0.0528567	0	0	0.141604	0.0266835	0.0385009	0	0.0137935	0	0.079386	0	0
GSM2429389_treat	0	0.106209	0.16038	0.0543158	0	0.0827226	0.0205341	0.0685208	0	0	0	0.013055	0.012897	0.0949023	0.120713	0.0361717	0.00655719	0.00284958	0	0.148076	0	0.0720958
GSM2429390_treat	0	0.0463521	0.373398	0.117611	0	0.139701	0.00580582	0	0	0.0821779	0	0	0	0.0234034	0.0232926	0.0692041	0.0379748	0	0.0485624	0.0275173	0.00315673	0.00184392
GSM2429391_treat	0.0202627	0.0928296	0.188675	0.120055	0	0.0180903	0.0116568	0.0997722	0	0.108626	0	0.0118635	0	0.0720468	0.115436	0.0567782	0	0.0251282	0.0330641	0	0	0.0257156
GSM2429392_treat	0	0.17497	0.175956	0.184067	0.0106265	0.0928211	0.0171685	0.0353137	0.00603303	0.0729872	0	0	0	0.00243597	0.0280373	0.0362425	0.0326155	0.0563612	0	0.0493231	0.0220566	0.00298541
GSM2429393_treat	0	0.0179777	0.361702	0.0290625	0.00759929	0.0709637	0.0273911	0.03969	0	0.0178595	0.0485983	0	0	0.193051	0.0707893	0.0480042	0	0	0	0.0582617	0	0.00904958
GSM2429394_treat	0	0.0766208	0.283809	0.0468766	0	0.0997237	0	0.00412434	0.0161048	0.031807	0	0.0346763	0	0	0.0187442	0.21046	0.0172198	0	0.159788	0	0	4.59e-05
GSM2429395_treat	0	0.119058	0.338991	0.0887881	0	0.0822318	0.0131572	0.027319	0.0186089	0.0529759	0.00495595	0	0.0245957	0.0454238	0.042706	0.0553322	0.00535646	0.00186133	0	0.0696741	0.00896495	0
GSM2429396_treat	0	0.037385	0.377169	0.0718226	0	0.12513	0.0349997	0.00045479	0	0.0148589	0.000534819	0.00642817	0.00475826	0.0502754	0.0688064	0.0577384	0.0664861	0	0.0191219	0.027495	0	0.0365354
GSM2429397_treat	0	0.0977963	0.348503	0.0631338	0.00411036	0.0522547	0.01223	0.0724255	0	0.021625	0.0070224	0	0	0.0859861	0.0646548	0.046715	0.0515025	0	0.0720404	0	0	0
GSM2429398_treat	0	0.0895677	0.359544	0.0956526	0	0.00615301	0.0410511	0.11126	0	0.0336208	0.0227714	0	0	0.0662095	0.0225469	0.0379771	0.00559252	0.00924283	0.0716941	0.017382	0	0.00973426
GSM2429399_treat	0	0.103874	0.430528	0.0564846	0	0	0.0231609	0.0413279	0.0145539	0.0537686	0.0203836	0	0	0.0844353	0.0394873	0.0320145	0.0291055	0	0	0.0655476	0	0.00532834
GSM2429400_treat	0	0.0718853	0.388008	0.0739643	0	0.137819	0	0.0140612	0.0212797	0.0348618	0.013402	0	0	0.0175374	0.0230566	0.100061	0.00771771	0	0.0493417	0.0470047	0	0
GSM2429401_treat	0	0.172188	0.169332	0	0	0.129553	0.0110023	0.141367	0	0.0151985	0.073871	0	0	0.101589	0.0801638	0	0.0017775	0.00695853	0.0259224	0.0593652	0	0.0117124
GSM2429402_treat	0	0.145901	0.315292	0	0.0165058	0.0655462	0.0458516	0.0185473	0	0.0599519	0.0269526	0	0.0183163	0.0739143	0.0661789	0.0295207	0.0112552	0	0	0.0608979	0	0.0453684
GSM2429403_treat	0	0.119237	0.299876	0.0597902	0	0.0759782	0.0406323	0.0360204	0	0.0754057	0	0	0.0118609	0.0552052	0.0748145	0.0320608	0.0428146	0	0	0.0329496	0	0.0433549
GSM2429404_treat	0	0.0822534	0.448974	0.0342738	0	0.108242	0.0518356	0.0202551	0	0.0187682	0.00202257	0	0	0.077073	0.052038	0.0590063	0.00233286	0.0127416	0.0244245	0	0.00402927	0.00173001
GSM2429476_treat	0	0.0740743	0.33038	0	0.0211164	0.045291	0.0333364	0.0155208	0	0.0128119	0.0413837	0	0	0.0936187	0.0635261	0.0179246	0.00381211	0.0107855	0	0.127737	0	0.108681
GSM2429477_treat	0	0.100665	0.251761	0.0956306	0.0105118	0.0310884	0.0523965	0.0467195	0	0	0.0498783	0	0.0235446	0.0510577	0.094115	0.0494557	0.0425868	0	0.0296333	0.0631589	0	0.00779654
GSM2429478_treat	0	0.0439281	0.422827	0.144592	0	0.0178568	0.0431285	0.0184285	0	0.0756528	0	0	0	0.0501465	0.0406051	0.0468275	0.0074135	0	0.0494727	0.00937742	0.0265096	0.00323372
GSM2429479_treat	0	0.055694	0.3653	0.103051	0	0.111107	0	0	0	0	0.0514931	0	0	0.0269691	0.0353604	0.104154	0.056117	0	0.0560173	0.0347363	0	0
GSM2429480_treat	0	0.168049	0.0870155	0.0142508	0	0.0480568	0.0551661	0.0424727	0	0.00431041	0	0.0256217	0.0465624	0.0235922	0.136509	0	0.00451011	0.0329303	0	0.155354	0	0.155598
GSM2429481_treat	0	0.053741	0.358505	0.061848	0	0.083806	0.0173383	0.0362515	0	0.0407448	0.00306176	0	0	0.0819522	0.0294173	0.0353098	0	0.0233458	0.0027816	0.0339067	0	0.13799
GSM2429482_treat	0	0.0194641	0.336363	0.0361643	0	0.0993557	0.0515072	0.0128742	0	0	0.00981999	0	0.0292385	0.0897624	0.0868297	0.0216943	0	0	0	0.0991617	0	0.107765
GSM2429483_treat	0.0511352	0.0156402	0.286399	0.145054	0	0.0546492	0	0.0514516	0.0377226	0.031044	0	0.0186033	0.00768124	0.121856	0.0515171	0.0664447	0.0283613	0	0	0.0324406	0	0
GSM2429484_treat	0	0.0469873	0.328007	0.0401576	0	0.0801429	0.0487787	0.0161346	0	0.0590384	0.0421939	0	0	0.0990505	0.0417481	0.0337857	0.0506536	0.00364533	0.00188134	0.0537632	0	0.0540321
GSM2429485_treat	0	0.0589868	0.494975	0.0267018	0.00949757	0.0173815	0.00569651	0.0543209	0.00293627	0.0228358	0.00098702	0	0.0221475	0.0929106	0.0603718	0.045717	0	0.0188378	0.0493758	0	0	0.0163199
GSM2429486_treat	0	0.118867	0.20503	0.112414	0.00384137	0	0.0698593	0.0574407	0	0.0664356	0	0	0	0.129299	0.0982791	0.051458	0	0.00813965	0.0502878	0	0	0.0286494
GSM2429487_treat	0.0350784	0.111961	0.231635	0.0584114	0	0	0.0682523	0.104549	0	0.00417728	0.0525976	0	0	0.142159	0.0541903	0.00749146	0.00630936	0.00405905	0.0332173	0.0628056	0	0.0231058
GSM2429488_treat	0	0.15858	0.32555	0.0697054	0	0	0.0458549	0.096676	0	0.00754441	0.0164197	0	0	0.112157	0.0472782	0.0424957	0	0	0.0390675	0.0106115	0	0.0280589
GSM2429489_treat	0	0.0893337	0.45359	0.0492669	0	0.0331834	0.0101003	0.0465486	0	0.0148959	0	0	0	0.081001	0.0578631	0.0296843	0	0	0.0148914	0.0768211	0	0.0428208
GSM2429490_treat	0	0.103732	0.297692	0.0499598	0	0.0480011	0.00488137	0.100279	0	0.0149748	0	0	0.0153241	0.151207	0.0773859	0.0220014	0	0	0	0.0418862	0	0.0726761
GSM2429491_treat	0	0.180357	0.244279	0.0847891	0	0.0535059	0	0.0311993	0.0623516	0.0768598	0.0174125	0	0.0161139	0.0201435	0.0427007	0.0450197	0.0220602	0.0208671	0	0.0823412	0	0
GSM2429492_treat	0	0.152406	0.224813	0.0787442	0	0.0436991	0.0440373	0.0818236	0.00313362	0.031944	0	0.0105765	0	0.122253	0.0604691	0.0226253	0	0.0137423	0	0.0538839	0	0.0558485
GSM2429493_treat	0	0.127323	0.170011	0	0	0.157207	0.0575622	0.0605497	0	0.0165346	0.057436	0	0.0134915	0.028357	0.15995	0.0202827	0.016643	0	0	0.0527089	0	0.0619429
GSM2429494_treat	0	0.160693	0.321552	0	0	0.0543549	0.0431776	0.101335	0	0.10245	0.00519564	0	0	0.0839595	0.0353044	0	0.00836408	0.0203691	0.0126001	0.0506454	0	0
GSM2429495_treat	0	0.142154	0.239315	0.00507693	0	0.132615	0.0273817	0	0	0.0379279	0.0600582	0	0	0.0658374	0.0320936	0.0866502	0.00700148	0.0118158	0.0732811	0.0787918	0	0
GSM2429496_treat	0	0.0921384	0.330298	0.0484208	0	0.0644443	0.0464963	0.0470601	0	0.0620202	0.00800823	0	0	0.111223	0.0664423	0.0430503	0	0.013791	0	0.0455859	0	0.0210217
GSM2429497_treat	0	0.0860321	0.272682	0.036106	0.00363364	0.0871211	0.0458779	0.0285217	0	0.0247553	0.0595434	0	0.0075993	0.0701872	0.120501	0.027432	0	0.0011143	0	0.0445804	0	0.0843124
GSM2429498_treat	0	0.119732	0.321359	0.0717136	0	0.0807321	0.0447101	0	0.0300661	0	0.0576798	0	0.0282263	0.0398647	0.0424298	0.0266568	0.0514724	0	0	0.0853576	0	0
GSM2429499_treat	0	0.265001	0.174654	0.0678983	0	0.0500878	0.0558747	0.0845217	0.00625273	0	0.0133653	0	0.00979639	0.113273	0.0730913	0.00640522	0	0.00450941	0.0309042	0.0120393	0	0.0323268
GSM2429500_treat	0.0339648	0.207335	0.246323	0.110104	0	0.0491695	0.0115831	0.0740902	0	0.0098507	0.00132482	0	0.00218248	0.0986103	0.0389787	0.0866491	0	0.008417	0.0022473	0.00860291	0.0105485	1.8e-05
GSM2429501_treat	0	0.026312	0.352847	0.0773392	0	0.182142	0	0	0	0.0598747	0.00746434	0	0	0	0.030633	0.0982695	0.0908923	0	0.0175977	0.0566285	0	0
GSM2429502_treat	0.00929227	0	0.429526	0.0741055	0.0226603	0.000615423	0.0246978	0.0227355	0.0132275	0.0149777	0.0226504	0	0	0.164516	0.038688	0.0426757	0.00352055	0.00327596	0.0711252	0.0381668	0	0.00354328
GSM2429503_treat	0	0.0980737	0.331442	0.079033	0	0.0153787	0.0267431	0.0622017	0	0.0897966	0.0241862	0	0	0.102181	0.0460818	0.0631333	0	0.00174237	0	0.0548133	0.00519312	0

## Sheet: Table S5
Table S5: The activation states of biological pathways in differernt neutrophil subtype by GSVA enrichment analysis
id	logFC	AveExpr	t	P.Value	adj.P.Val	B
KEGG_CYTOKINE_CYTOKINE_RECEPTOR_INTERACTION	0.325659	0.00278702	27.9816	1.4824e-118	2.72761e-116	260.03
KEGG_LEISHMANIA_INFECTION	0.449235	-0.00118397	26.3007	1.51395e-108	1.39284e-106	237.054
KEGG_TOLL_LIKE_RECEPTOR_SIGNALING_PATHWAY	0.300089	-0.00143341	23.8068	9.36591e-94	5.74442e-92	203.101
KEGG_JAK_STAT_SIGNALING_PATHWAY	0.293251	-0.00374368	23.5088	5.3448e-92	2.45861e-90	199.07
KEGG_COMPLEMENT_AND_COAGULATION_CASCADES	0.300913	0.00666597	23.404	2.21496e-91	8.15104e-90	197.652
KEGG_NOD_LIKE_RECEPTOR_SIGNALING_PATHWAY	0.294875	-0.00526381	22.8059	7.21251e-88	2.21184e-86	189.59
KEGG_BUTANOATE_METABOLISM	-0.459432	0.00399133	-22.0659	1.51939e-83	3.99384e-82	179.666
KEGG_HEMATOPOIETIC_CELL_LINEAGE	0.373858	0.00742824	21.9449	7.69448e-83	1.76973e-81	178.049
KEGG_CHEMOKINE_SIGNALING_PATHWAY	0.263973	-0.00089996	21.5057	2.72123e-80	5.5634e-79	172.2
KEGG_FATTY_ACID_METABOLISM	-0.374882	0.00432562	-20.4613	2.78962e-74	5.1329e-73	158.407
KEGG_PROXIMAL_TUBULE_BICARBONATE_RECLAMATION	-0.34392	-0.00190935	-20.2686	3.51087e-73	5.87272e-72	155.883
KEGG_CARDIAC_MUSCLE_CONTRACTION	-0.273492	-0.00523335	-20.0942	3.45672e-72	5.3003e-71	153.604
KEGG_SYSTEMIC_LUPUS_ERYTHEMATOSUS	0.360943	0.0155198	19.3532	5.35728e-68	7.58261e-67	143.99
KEGG_GLYCOSAMINOGLYCAN_BIOSYNTHESIS_CHONDROITIN_SULFATE	0.389427	-0.000243193	19.0773	1.88858e-66	2.48213e-65	140.44
KEGG_DRUG_METABOLISM_CYTOCHROME_P450	-0.283284	0.0051733	-18.6551	4.25479e-64	5.21921e-63	135.043
KEGG_VALINE_LEUCINE_AND_ISOLEUCINE_DEGRADATION	-0.374457	0.00523853	-18.1922	1.53617e-61	1.76659e-60	129.176
KEGG_CITRATE_CYCLE_TCA_CYCLE	-0.435735	0.00879891	-17.9831	2.15604e-60	2.3336e-59	126.545
KEGG_TERPENOID_BACKBONE_BIOSYNTHESIS	-0.429048	0.00433837	-17.8909	6.88414e-60	7.03712e-59	125.389
KEGG_PENTOSE_AND_GLUCURONATE_INTERCONVERSIONS	-0.369867	0.00120985	-17.8262	1.55358e-59	1.50452e-58	124.578
KEGG_NATURAL_KILLER_CELL_MEDIATED_CYTOTOXICITY	0.249816	-0.00375999	17.7266	5.42121e-59	4.98751e-58	123.333
KEGG_METABOLISM_OF_XENOBIOTICS_BY_CYTOCHROME_P450	-0.289511	0.00136888	-17.4128	2.72801e-57	2.39026e-56	119.431
KEGG_APOPTOSIS	0.202251	-0.00158044	17.2957	1.16879e-56	9.77535e-56	117.982
KEGG_B_CELL_RECEPTOR_SIGNALING_PATHWAY	0.299245	-0.00607232	17.2716	1.57467e-56	1.25973e-55	117.685
KEGG_PYRUVATE_METABOLISM	-0.312205	0.00471514	-17.204	3.63856e-56	2.78957e-55	116.851
KEGG_PROPANOATE_METABOLISM	-0.352111	0.0114738	-17.1706	5.50686e-56	4.05305e-55	116.438
KEGG_MATURITY_ONSET_DIABETES_OF_THE_YOUNG	-0.340521	-0.00381284	-16.8802	1.97097e-54	1.39484e-53	112.875
KEGG_PROTEIN_EXPORT	0.392961	0.0130347	16.2761	3.08482e-51	2.10225e-50	105.552
KEGG_CELL_ADHESION_MOLECULES_CAMS	0.258498	0.0104538	16.2044	7.32568e-51	4.81402e-50	104.691
KEGG_OXIDATIVE_PHOSPHORYLATION	-0.280522	1.81662e-05	-16.111	2.25452e-50	1.43045e-49	103.572
KEGG_LEUKOCYTE_TRANSENDOTHELIAL_MIGRATION	0.208872	-0.00166614	15.6074	9.13635e-48	5.60363e-47	97.5952
KEGG_PEROXISOME	-0.27928	0.0070462	-15.5208	2.54123e-47	1.50835e-46	96.5771
KEGG_ASCORBATE_AND_ALDARATE_METABOLISM	-0.378181	0.00620851	-15.4346	7.01635e-47	4.0344e-46	95.5664
KEGG_HUNTINGTONS_DISEASE	-0.215124	0.000267239	-15.1604	1.74089e-45	9.70678e-45	92.3708
KEGG_GRAFT_VERSUS_HOST_DISEASE	0.352827	0.00784904	15.1542	1.87081e-45	1.01244e-44	92.2992
KEGG_RETINOL_METABOLISM	-0.250566	-4.81231e-05	-15.0655	5.25052e-45	2.76027e-44	91.2724
KEGG_PARKINSONS_DISEASE	-0.271344	0.00288372	-14.895	3.78158e-44	1.93281e-43	89.308
KEGG_GLYCOLYSIS_GLUCONEOGENESIS	-0.218125	0.0146507	-14.7638	1.71399e-43	8.52365e-43	87.8045
KEGG_TYPE_I_DIABETES_MELLITUS	0.296713	0.0042183	14.6436	6.80444e-43	3.29478e-42	86.4329
KEGG_CHRONIC_MYELOID_LEUKEMIA	0.217859	-0.00648771	14.3812	1.3495e-41	6.36685e-41	83.4615
KEGG_SMALL_CELL_LUNG_CANCER	0.176371	0.00264826	14.2957	3.54961e-41	1.63282e-40	82.4996
KEGG_PROTEASOME	0.32383	0.0235509	14.2383	6.78077e-41	3.04308e-40	81.8559
KEGG_VIRAL_MYOCARDITIS	0.235266	0.00501309	14.0781	4.0949e-40	1.79395e-39	80.0676
KEGG_GLYCEROPHOSPHOLIPID_METABOLISM	-0.156206	-0.00359999	-13.6518	4.63445e-38	1.98311e-37	75.3657
KEGG_ALLOGRAFT_REJECTION	0.332028	0.00841752	13.6092	7.40139e-38	3.09513e-37	74.9003
KEGG_INTESTINAL_IMMUNE_NETWORK_FOR_IGA_PRODUCTION	0.285491	0.0090985	13.5753	1.07276e-37	4.38638e-37	74.5313
KEGG_BETA_ALANINE_METABOLISM	-0.237105	0.00241113	-13.446	4.40703e-37	1.76281e-36	73.1268
KEGG_PRION_DISEASES	0.173194	0.00747942	13.4217	5.74229e-37	2.24805e-36	72.8637
KEGG_PANCREATIC_CANCER	0.174006	0.000279381	13.1467	1.12426e-35	4.30968e-35	69.9075
KEGG_PATHWAYS_IN_CANCER	0.127908	-0.00155012	12.9676	7.63506e-35	2.86704e-34	68.004
KEGG_T_CELL_RECEPTOR_SIGNALING_PATHWAY	0.18882	-0.00585352	12.6805	1.59283e-33	5.82862e-33	64.9858
KEGG_ALZHEIMERS_DISEASE	-0.17624	0.00395492	-12.6792	1.61554e-33	5.82862e-33	64.9718
KEGG_GLYCOSPHINGOLIPID_BIOSYNTHESIS_GLOBO_SERIES	0.236758	0.00702998	12.5168	8.8389e-33	3.12761e-32	63.2837
KEGG_CYTOSOLIC_DNA_SENSING_PATHWAY	0.16846	0.00224599	12.4394	1.97587e-32	6.85963e-32	62.4847
KEGG_EPITHELIAL_CELL_SIGNALING_IN_HELICOBACTER_PYLORI_INFECTION	0.134722	-0.00367725	12.3532	4.82248e-32	1.64321e-31	61.5986
KEGG_ECM_RECEPTOR_INTERACTION	0.233248	0.00829131	12.2736	1.0963e-31	3.66761e-31	60.7831
KEGG_ANTIGEN_PROCESSING_AND_PRESENTATION	0.216922	0.00682577	12.2634	1.21687e-31	3.9983e-31	60.6795
KEGG_PPAR_SIGNALING_PATHWAY	-0.154246	-0.00125405	-12.2515	1.37535e-31	4.43971e-31	60.5579
KEGG_LYSINE_DEGRADATION	-0.178192	0.0120962	-12.1864	2.68381e-31	8.51417e-31	59.8941
KEGG_ACUTE_MYELOID_LEUKEMIA	0.165545	-0.0124635	12.1389	4.36217e-31	1.3604e-30	59.4119
KEGG_PATHOGENIC_ESCHERICHIA_COLI_INFECTION	0.211104	0.010567	12.0409	1.18336e-30	3.62898e-30	58.4211
KEGG_AUTOIMMUNE_THYROID_DISEASE	0.227589	0.00739468	11.9966	1.85569e-30	5.59748e-30	57.9744
KEGG_ALPHA_LINOLENIC_ACID_METABOLISM	-0.215776	0.00288189	-11.9812	2.16804e-30	6.43419e-30	57.82
KEGG_INOSITOL_PHOSPHATE_METABOLISM	-0.123075	-0.00186935	-11.9521	2.91013e-30	8.49943e-30	57.5278
KEGG_LINOLEIC_ACID_METABOLISM	-0.227464	0.00312043	-11.7916	1.46362e-29	4.20791e-29	55.9245
KEGG_GLYCEROLIPID_METABOLISM	-0.131228	0.00506039	-11.6968	3.77221e-29	1.06783e-28	54.9849
KEGG_RIG_I_LIKE_RECEPTOR_SIGNALING_PATHWAY	0.146158	-0.0064805	11.6152	8.48964e-29	2.36681e-28	54.18
KEGG_TYROSINE_METABOLISM	-0.157836	0.00828834	-11.5066	2.48512e-28	6.8248e-28	53.1143
KEGG_STEROID_BIOSYNTHESIS	-0.256204	0.00200624	-10.9123	7.80535e-26	2.11204e-25	47.4119
KEGG_FOCAL_ADHESION	0.158448	0.000667809	10.8546	1.34868e-25	3.59649e-25	46.8698
KEGG_HISTIDINE_METABOLISM	-0.164304	0.00786477	-10.6798	6.98008e-25	1.83476e-24	45.2404
KEGG_RENAL_CELL_CARCINOMA	0.159189	-0.0106319	10.6554	8.77005e-25	2.2728e-24	45.0141
KEGG_ASTHMA	0.235615	0.00614845	10.6311	1.10062e-24	2.8127e-24	44.7891
KEGG_NITROGEN_METABOLISM	-0.169159	0.00283245	-10.4526	5.74721e-24	1.44861e-23	43.1514
KEGG_FC_GAMMA_R_MEDIATED_PHAGOCYTOSIS	0.136443	-0.0008503	10.4234	7.51698e-24	1.86909e-23	42.8855
KEGG_STARCH_AND_SUCROSE_METABOLISM	-0.17592	0.0123405	-10.4158	8.06103e-24	1.97764e-23	42.8162
KEGG_GLYCOSPHINGOLIPID_BIOSYNTHESIS_LACTO_AND_NEOLACTO_SERIES	-0.196116	0.00186901	-10.4012	9.21817e-24	2.23177e-23	42.6834
KEGG_DRUG_METABOLISM_OTHER_ENZYMES	-0.166596	0.00556564	-10.3827	1.09272e-23	2.61117e-23	42.5149
KEGG_GLYCOSPHINGOLIPID_BIOSYNTHESIS_GANGLIO_SERIES	0.173435	0.0100513	10.3178	1.97712e-23	4.66396e-23	41.9275
KEGG_VEGF_SIGNALING_PATHWAY	0.112594	-0.00537567	10.263	3.25528e-23	7.58191e-23	41.4337
KEGG_TASTE_TRANSDUCTION	-0.14078	-0.00677447	-10.2179	4.90148e-23	1.12734e-22	41.0284
KEGG_N_GLYCAN_BIOSYNTHESIS	0.176225	0.0076485	10.1948	6.03641e-23	1.37123e-22	40.8221
KEGG_BASAL_TRANSCRIPTION_FACTORS	0.151533	0.00906737	9.98338	4.02209e-22	9.02518e-22	38.9444
KEGG_PRIMARY_IMMUNODEFICIENCY	0.261829	0.00273253	9.85577	1.24539e-21	2.76086e-21	37.8258
KEGG_P53_SIGNALING_PATHWAY	0.133437	0.00491776	9.44205	4.5053e-20	9.86876e-20	34.2761
KEGG_GLYCOSAMINOGLYCAN_BIOSYNTHESIS_HEPARAN_SULFATE	0.12748	0.00163383	9.41284	5.77831e-20	1.25083e-19	34.0301
KEGG_UBIQUITIN_MEDIATED_PROTEOLYSIS	0.120366	0.00903582	9.35192	9.69216e-20	2.07367e-19	33.5187
KEGG_TRYPTOPHAN_METABOLISM	-0.126322	0.0140214	-9.25919	2.1193e-19	4.4822e-19	32.7454
KEGG_AMINOACYL_TRNA_BIOSYNTHESIS	-0.220617	0.00989356	-9.22747	2.76587e-19	5.78319e-19	32.4822
KEGG_PHENYLALANINE_METABOLISM	-0.14685	0.00597155	-9.19935	3.49993e-19	7.23581e-19	32.2496
KEGG_GLYCOSAMINOGLYCAN_BIOSYNTHESIS_KERATAN_SULFATE	0.156463	0.000239928	9.12275	6.62764e-19	1.35498e-18	31.6187
KEGG_GNRH_SIGNALING_PATHWAY	-0.107587	-0.00834193	-9.06169	1.09926e-18	2.22269e-18	31.1188
KEGG_GLYCOSAMINOGLYCAN_DEGRADATION	0.16018	0.00253318	9.00222	1.79478e-18	3.55097e-18	30.6345
KEGG_PORPHYRIN_AND_CHLOROPHYLL_METABOLISM	-0.163989	0.00603702	-8.99241	1.94536e-18	3.80794e-18	30.5549
KEGG_MELANOMA	0.105411	-0.0043236	8.65623	2.95663e-17	5.72652e-17	27.8684
KEGG_ALDOSTERONE_REGULATED_SODIUM_REABSORPTION	-0.119586	0.00043005	-8.61135	4.22529e-17	8.09847e-17	27.5161
KEGG_ETHER_LIPID_METABOLISM	-0.128798	0.00737984	-8.56249	6.22242e-17	1.18033e-16	27.1342
KEGG_ARGININE_AND_PROLINE_METABOLISM	-0.111847	0.00871249	-8.25198	6.9868e-16	1.31181e-15	24.7494
KEGG_STEROID_HORMONE_BIOSYNTHESIS	-0.12584	0.0026925	-8.17326	1.27523e-15	2.34642e-15	24.1564
KEGG_GLYCINE_SERINE_AND_THREONINE_METABOLISM	-0.116295	0.00493502	-8.08614	2.46852e-15	4.4971e-15	23.5057
KEGG_GLYOXYLATE_AND_DICARBOXYLATE_METABOLISM	-0.147508	0.0130405	-8.07659	2.65289e-15	4.7856e-15	23.4347
KEGG_GLUTATHIONE_METABOLISM	-0.11638	0.00623833	-7.48784	1.96869e-13	3.4499e-13	19.197
KEGG_GLYCOSYLPHOSPHATIDYLINOSITOL_GPI_ANCHOR_BIOSYNTHESIS	-0.144843	0.000492407	-7.26481	9.3784e-13	1.61273e-12	17.6636
KEGG_O_GLYCAN_BIOSYNTHESIS	-0.124657	0.00837377	-6.15867	1.19527e-09	1.9292e-09	10.6647
KEGG_CELL_CYCLE	0.101518	0.00448883	5.89449	5.67804e-09	9.00655e-09	9.14655
KEGG_BIOSYNTHESIS_OF_UNSATURATED_FATTY_ACIDS	-0.102343	0.000240176	-5.86591	6.69719e-09	1.04431e-08	8.98591
KEGG_BASE_EXCISION_REPAIR	-0.128852	0.00857835	-5.80668	9.40744e-09	1.4546e-08	8.65538
KEGG_SULFUR_METABOLISM	-0.103706	0.00809034	-5.40143	8.88224e-08	1.36194e-07	6.47628
KEGG_OTHER_GLYCAN_DEGRADATION	-0.101294	0.0103414	-4.63827	4.14468e-06	5.734e-06	2.77145

## Sheet: Table S6
Table S6: Relative Fractions of immune cells of UC patients by the ssGSEA algorithm
id	GSM6249277	GSM6249278	GSM6249279	GSM6249280	GSM6249281	GSM6249282	GSM6249283	GSM6249284	GSM6249285	GSM6249286	GSM6249287	GSM6249288	GSM6249289	GSM6249290	GSM6249291	GSM6249292	GSM6249293	GSM6249294	GSM6249295	GSM6249296	GSM6249297	GSM6249298	GSM6249299	GSM6249300	GSM6249301	GSM6249302	GSM6249303	GSM6249304	GSM6249305	GSM6249306	GSM6249307	GSM6249308	GSM6249309	GSM6249310	GSM6249311	GSM6249312	GSM6249313	GSM6249314	GSM6249315	GSM6249316	GSM6249317	GSM6249318	GSM6249319	GSM6249320	GSM6249321	GSM6249322	GSM6249323	GSM6249324	GSM6249325
Activated.B.cell	0.521356	0.520264	0.478751	0.359097	0.395429	0.420179	0.264969	0.403643	0.656763	0.608485	0.714685	0.522064	0.186538	0.359738	0.742476	0.685098	0.483182	0.432604	0.432301	0.668861	0.697411	0.709483	0.485308	0.781233	0.44082	0.658765	0.618208	0.614708	0.639445	0.640634	0.36767	0.492851	0.35751	0.589308	0.636105	0.616386	0.615207	0.48768	0.689036	0.360515	0.52641	0.48401	0.502274	0.506547	0.73034	0.410712	0.324862	0.233984	0.730376
Activated.CD4.T.cell	0.474937	0.535303	0.403608	0.292581	0.364079	0.426455	0.384203	0.332038	0.463277	0.494696	0.598187	0.437552	0.141895	0.39069	0.58574	0.653356	0.427963	0.518218	0.483449	0.48749	0.561045	0.509056	0.521618	0.644706	0.475385	0.566753	0.517243	0.549912	0.57075	0.673548	0.304899	0.478779	0.354585	0.580914	0.417872	0.494853	0.530543	0.417643	0.60219	0.464495	0.513604	0.547789	0.532644	0.516604	0.609431	0.326757	0.562055	0.213933	0.544812
Activated.CD8.T.cell	0.736258	0.80424	0.64722	0.599913	0.675186	0.645798	0.484887	0.614227	0.73849	0.76126	0.85864	0.730505	0.428148	0.593585	0.798981	0.852478	0.681413	0.720606	0.693857	0.793229	0.768759	0.797699	0.66858	0.848125	0.720169	0.734442	0.703574	0.735112	0.798632	0.849882	0.582894	0.72268	0.605326	0.78759	0.783375	0.701033	0.729931	0.609538	0.750645	0.663388	0.761066	0.699237	0.717945	0.648908	0.776323	0.542979	0.646885	0.547646	0.780388
Activated.dendritic.cell	0.63982	0.807709	0.637013	0.59163	0.610796	0.703307	0.580382	0.638248	0.662843	0.634987	0.730558	0.644983	0.57053	0.631115	0.644843	0.665671	0.669672	0.679707	0.645024	0.680487	0.682743	0.678733	0.70773	0.685457	0.649884	0.679375	0.658659	0.716648	0.708882	0.747418	0.665409	0.725214	0.56988	0.671705	0.667682	0.709352	0.728537	0.675629	0.771481	0.698139	0.61635	0.697552	0.68187	0.661011	0.719524	0.653205	0.781483	0.626738	0.735178
CD56bright.natural.killer.cell	0.573089	0.546943	0.561827	0.557094	0.617217	0.555687	0.537315	0.548024	0.571496	0.578338	0.582279	0.559445	0.55022	0.560579	0.540001	0.573879	0.558101	0.619866	0.552937	0.582885	0.562231	0.56362	0.559677	0.578129	0.572294	0.564848	0.537822	0.593948	0.58291	0.627288	0.570842	0.566109	0.551909	0.574496	0.550411	0.562358	0.55111	0.582792	0.565117	0.555864	0.579573	0.584458	0.595727	0.577689	0.538052	0.553942	0.589493	0.543243	0.551723
CD56dim.natural.killer.cell	0.595779	0.567554	0.587805	0.60113	0.595008	0.606884	0.563881	0.604601	0.637266	0.633425	0.630091	0.615946	0.645474	0.614104	0.632503	0.613115	0.613697	0.608511	0.628634	0.627472	0.652675	0.597722	0.600365	0.591189	0.591471	0.619322	0.622545	0.62349	0.598494	0.582452	0.639608	0.60605	0.584837	0.580288	0.649384	0.597139	0.619334	0.6001	0.583031	0.591756	0.627218	0.59172	0.612227	0.589657	0.582617	0.615323	0.557193	0.642188	0.621101
Eosinophil	0.255568	0.415026	0.377682	0.203886	0.212724	0.276008	0.170936	0.242347	0.280862	0.353217	0.401486	0.270722	0.176263	0.219092	0.305136	0.281764	0.281757	0.329271	0.220473	0.289887	0.294668	0.344556	0.291182	0.31231	0.356984	0.368638	0.352618	0.293615	0.264613	0.46118	0.247322	0.295994	0.278055	0.326399	0.276593	0.331074	0.265567	0.266944	0.477808	0.335121	0.34718	0.398208	0.289313	0.363705	0.381898	0.213306	0.510196	0.247789	0.367808
Gamma.delta.T.cell	0.660815	0.736182	0.670462	0.601867	0.645563	0.678861	0.629589	0.600816	0.661628	0.623617	0.690872	0.677499	0.565932	0.663764	0.659764	0.668684	0.66015	0.725018	0.693616	0.646374	0.66866	0.630047	0.707239	0.656738	0.671485	0.679085	0.680353	0.719484	0.690354	0.75235	0.622852	0.73548	0.599125	0.657217	0.61907	0.626735	0.699524	0.648646	0.683201	0.634963	0.662906	0.707132	0.703891	0.72332	0.731305	0.623331	0.765314	0.572568	0.700819
Immature.B.cell	0.437413	0.604783	0.377694	0.250624	0.192286	0.351435	0.148893	0.304577	0.587593	0.520676	0.695202	0.3682	0.106239	0.27212	0.706015	0.665015	0.353594	0.31929	0.340315	0.616612	0.672916	0.697906	0.442527	0.769912	0.399769	0.687344	0.578273	0.587021	0.679181	0.661156	0.273096	0.371754	0.259037	0.539148	0.484416	0.448654	0.587477	0.370467	0.654523	0.271872	0.370906	0.478315	0.399776	0.396263	0.794442	0.322967	0.449221	0.189277	0.745365
Immature.dendritic.cell	0.597007	0.668137	0.578459	0.529931	0.552247	0.610479	0.563206	0.552719	0.572918	0.591121	0.626085	0.565815	0.559244	0.571089	0.575046	0.614519	0.609448	0.627097	0.616215	0.602102	0.593798	0.529439	0.628266	0.60558	0.626255	0.640307	0.605826	0.669625	0.640063	0.686402	0.571218	0.65403	0.533873	0.630894	0.50084	0.62798	0.654015	0.625361	0.66273	0.607825	0.572544	0.636125	0.621441	0.630421	0.649245	0.596676	0.692683	0.528833	0.638563
MDSC	0.757082	1	0.771776	0.577497	0.627845	0.753481	0.429664	0.702401	0.826173	0.80795	0.915995	0.745615	0.4086	0.65937	0.81838	0.825875	0.807907	0.759539	0.728391	0.862533	0.809361	0.850143	0.790762	0.890114	0.776541	0.833017	0.811353	0.822674	0.831218	0.916725	0.618356	0.818726	0.516533	0.830028	0.818482	0.823427	0.874432	0.721752	0.926722	0.774451	0.738722	0.791039	0.787303	0.817566	0.913527	0.676127	0.929505	0.504052	0.912161
Macrophage	0.316436	0.627179	0.333981	0.256352	0.285923	0.342452	0.19947	0.28478	0.33671	0.325348	0.396001	0.331595	0.219856	0.304616	0.315369	0.3302	0.358494	0.353151	0.313695	0.346262	0.307543	0.344591	0.372621	0.309291	0.336624	0.330407	0.321673	0.389726	0.342362	0.465721	0.29861	0.389081	0.259669	0.296962	0.309197	0.362063	0.393029	0.339088	0.465742	0.332	0.312201	0.372151	0.354971	0.369754	0.472938	0.277571	0.603702	0.212149	0.39544
Mast.cell	0.391372	0.683622	0.539683	0.363463	0.414791	0.427066	0.240915	0.408419	0.482327	0.49996	0.550735	0.382248	0.299628	0.343393	0.391507	0.459778	0.469708	0.488555	0.347596	0.467941	0.43666	0.424383	0.506642	0.426252	0.546208	0.536176	0.520886	0.507353	0.526621	0.700682	0.339582	0.584222	0.370976	0.527325	0.456882	0.422447	0.542294	0.443916	0.626126	0.458233	0.42934	0.540555	0.46498	0.465325	0.600155	0.373966	0.712846	0.229368	0.622608
Monocyte	0.722839	0.839167	0.756853	0.722151	0.74271	0.746357	0.689657	0.727342	0.734418	0.766292	0.781493	0.757289	0.716075	0.718895	0.755703	0.74803	0.749004	0.733212	0.701399	0.764352	0.749963	0.799274	0.773853	0.774504	0.712563	0.721476	0.737441	0.756745	0.740394	0.775085	0.753418	0.751372	0.700089	0.738151	0.775614	0.718103	0.754875	0.750711	0.799457	0.720697	0.764345	0.74905	0.734586	0.744833	0.740163	0.7278	0.810741	0.713292	0.769526
Natural.killer.T.cell	0.375561	0.490476	0.382792	0.320962	0.308266	0.350252	0.318069	0.301641	0.387939	0.362089	0.420422	0.341483	0.302917	0.32952	0.355548	0.375822	0.395484	0.366796	0.358127	0.378147	0.365464	0.346586	0.393253	0.40716	0.42316	0.41723	0.411649	0.37421	0.398531	0.486535	0.337778	0.414844	0.284893	0.388948	0.33867	0.386789	0.428423	0.347633	0.460219	0.371156	0.353944	0.39208	0.41573	0.401392	0.488211	0.321227	0.514195	0.299768	0.435556
Natural.killer.cell	0.537306	0.661226	0.559826	0.514358	0.502082	0.542059	0.525894	0.521758	0.558776	0.524776	0.599437	0.567431	0.510782	0.53263	0.531514	0.55851	0.557943	0.526676	0.523119	0.575495	0.541416	0.562164	0.55892	0.553911	0.565489	0.557438	0.565828	0.551134	0.564274	0.612565	0.525138	0.566063	0.467986	0.550751	0.56849	0.528983	0.560643	0.520179	0.608763	0.541797	0.532887	0.540767	0.5474	0.543356	0.614483	0.516004	0.623258	0.493079	0.564823
Neutrophil	0.274119	0.851265	0.240934	0.0967763	0.170781	0.361891	0.204096	0.229646	0.166571	0.232408	0.498373	0.18638	0.22635	0.208298	0.192509	0.249344	0.444788	0.405361	0.281587	0.355443	0.291899	0.17227	0.452509	0.277402	0.412924	0.329662	0.266691	0.534026	0.366184	0.628387	0.328262	0.494938	0.0738303	0.283504	0.230778	0.469469	0.481321	0.353619	0.802638	0.453612	0.243723	0.483073	0.360479	0.404684	0.630463	0.22975	0.887102	0.268979	0.498899
Plasmacytoid.dendritic.cell	0.745352	0.852884	0.768357	0.71121	0.684622	0.782156	0.711137	0.711001	0.728174	0.735203	0.783125	0.739214	0.697816	0.712236	0.748789	0.727869	0.781496	0.762223	0.761817	0.749598	0.734773	0.732668	0.755976	0.770438	0.764517	0.757101	0.73728	0.774753	0.761273	0.797715	0.709537	0.790993	0.706825	0.744931	0.723257	0.717948	0.804198	0.743839	0.8259	0.750987	0.727323	0.758073	0.768228	0.746683	0.802096	0.709333	0.863744	0.699727	0.788246
Regulatory.T.cell	0.446142	0.694186	0.471826	0.353362	0.400684	0.462506	0.31814	0.413894	0.504298	0.463286	0.56685	0.492227	0.28272	0.365926	0.50825	0.518873	0.500995	0.469492	0.415951	0.495829	0.497478	0.529909	0.469531	0.531951	0.511171	0.504728	0.517736	0.511447	0.497272	0.591234	0.458583	0.545072	0.321162	0.479701	0.449863	0.527033	0.55669	0.453662	0.582446	0.460838	0.471314	0.487908	0.477031	0.510971	0.627183	0.375158	0.685294	0.278338	0.605008
T.follicular.helper.cell	0.431707	0.580784	0.444641	0.40449	0.41033	0.444311	0.339864	0.411821	0.476038	0.469888	0.505905	0.419709	0.356055	0.387523	0.449937	0.445246	0.471322	0.41185	0.376052	0.480535	0.43686	0.469282	0.428528	0.480051	0.45557	0.449002	0.454144	0.464846	0.465828	0.550002	0.399981	0.469869	0.380645	0.437776	0.435719	0.421311	0.444158	0.42177	0.515998	0.431279	0.460206	0.427556	0.439721	0.462517	0.524985	0.389255	0.537716	0.350304	0.497041
Type.1.T.helper.cell	0.442931	0.58087	0.44545	0.384812	0.398407	0.439695	0.396025	0.392421	0.463478	0.478361	0.516163	0.433543	0.406707	0.379078	0.463043	0.478991	0.479068	0.458948	0.419923	0.502796	0.45885	0.481855	0.448357	0.500477	0.451279	0.504415	0.471633	0.495103	0.488593	0.570008	0.41948	0.479918	0.374733	0.48168	0.463322	0.43825	0.507559	0.437504	0.54755	0.451621	0.428712	0.475526	0.460861	0.443845	0.584283	0.414588	0.559764	0.356292	0.501734
Type.17.T.helper.cell	0.212937	0.295349	0.22604	0.231901	0.279636	0.257959	0.259933	0.255145	0.185993	0.226974	0.244312	0.254205	0.266267	0.24085	0.195777	0.231052	0.248857	0.28137	0.2426	0.191678	0.239517	0.213192	0.274151	0.166637	0.220361	0.254528	0.197304	0.234335	0.257702	0.307738	0.298194	0.25135	0.232895	0.18914	0.227913	0.291162	0.220537	0.227655	0.268456	0.223788	0.228816	0.280344	0.240443	0.213383	0.215231	0.225935	0.26237	0.29414	0.163173
Type.2.T.helper.cell	0.308018	0.392022	0.329304	0.277547	0.309009	0.368425	0.371035	0.257034	0.370682	0.317917	0.356028	0.303363	0.334614	0.314854	0.320812	0.432956	0.327859	0.42321	0.396716	0.364929	0.3705	0.318453	0.331268	0.388422	0.423016	0.389478	0.335535	0.454994	0.429721	0.469763	0.312335	0.35875	0.272264	0.386451	0.241398	0.34284	0.367802	0.370303	0.377083	0.364856	0.332627	0.416599	0.406785	0.375325	0.430363	0.315819	0.475885	0.23176	0.354971
Effector.memory.CD4.T.cell	0.57272	0.611212	0.424551	0.415028	0.460328	0.471685	0.227159	0.4682	0.667065	0.58475	0.739512	0.566813	0.0954432	0.438909	0.781438	0.746793	0.4977	0.49623	0.503252	0.670908	0.645031	0.769927	0.410634	0.788783	0.543585	0.615028	0.607318	0.538711	0.620917	0.65773	0.398643	0.434153	0.359458	0.683262	0.679315	0.473532	0.593014	0.38659	0.561772	0.476169	0.562339	0.475182	0.517221	0.519842	0.626713	0.424782	0.337584	0.191711	0.630326
Memory.B.cell	0.359657	0.41488	0.243569	0.170852	0.141452	0.234464	0.0915629	0.205691	0.552673	0.523962	0.700125	0.312423	0.0808832	0.159444	0.757263	0.638534	0.286286	0.202957	0.235671	0.613908	0.642538	0.718754	0.27832	0.785581	0.251087	0.674065	0.550954	0.506087	0.640076	0.525369	0.208671	0.235275	0.163299	0.55482	0.587468	0.466641	0.538819	0.272402	0.648127	0.149778	0.301533	0.334292	0.315541	0.308309	0.748427	0.257498	0.169045	0.0812036	0.631042
Central.memory.CD4.T.cell	0.38774	0.372173	0.295076	0.270232	0.271998	0.28469	0.0869898	0.281974	0.47479	0.422962	0.611069	0.393525	0.127456	0.283898	0.599121	0.630223	0.334873	0.367161	0.356306	0.483226	0.487267	0.564082	0.216092	0.637136	0.404014	0.438781	0.411242	0.35905	0.422613	0.497015	0.280936	0.308047	0.256689	0.514783	0.479773	0.286706	0.427766	0.277304	0.382269	0.312831	0.446813	0.349184	0.38671	0.339148	0.465788	0.26377	0.224339	0.238175	0.500448
Central.memory.CD8.T.cell	0.575324	0.605835	0.580222	0.56499	0.588047	0.592379	0.52535	0.536388	0.597007	0.604739	0.622847	0.622833	0.511302	0.557466	0.629979	0.633111	0.582485	0.594124	0.587697	0.603851	0.619588	0.639119	0.576199	0.651292	0.605727	0.598545	0.607039	0.595709	0.605557	0.625518	0.545554	0.593596	0.574224	0.605667	0.593673	0.547275	0.593203	0.571327	0.574815	0.58702	0.60832	0.598366	0.611718	0.584463	0.664264	0.557204	0.586007	0.550693	0.636931
Effector.memory.CD8.T.cell	0.678084	0.718743	0.665828	0.663498	0.730658	0.68089	0.589631	0.668601	0.686871	0.691467	0.747479	0.738539	0.572974	0.677581	0.683302	0.76836	0.704344	0.758139	0.722916	0.742261	0.714225	0.75937	0.69258	0.765695	0.684202	0.684009	0.678913	0.685977	0.727333	0.806325	0.699306	0.715322	0.637064	0.737406	0.740356	0.668496	0.68787	0.650306	0.688756	0.698421	0.734601	0.709615	0.685711	0.684873	0.755205	0.650179	0.68556	0.63016	0.707909
[truncated: 694 more columns]
